# Supplementary material for: Thousands of Pristionchus pacificus orphan genes were integrated into developmental networks that respond to diverse environmental microbiota
Source: PLoS Genet. 2023 Jul 3;19(7):e1010832. doi: 10.1371/journal.pgen.1010832 (PMC10348561; doi:10.1371/journal.pgen.1010832)
Supplement: S1 Table — (XLSX) [file pgen.1010832.s011.xlsx]

## Sheet: S1_Table
Gene assignment to coexpression modules
El Paco gene annotation V3	Module
PPA17011	1
PPA16996	1
PPA09973	1
PPA41884	1
PPA41939	1
PPA41968	1
PPA34327	1
PPA42065	1
PPA30732	1
PPA09521	1
PPA42138	1
PPA42152	1
PPA42165	1
PPA09425	1
PPA09404	1
PPA09403	1
PPA12342	1
PPA42183	1
PPA12335	1
PPA26864	1
PPA42200	1
PPA03988	1
PPA26958	1
PPA26966	1
PPA02070	1
PPA02072	1
PPA42255	1
PPA02073	1
PPA02085	1
PPA15673	1
PPA08073	1
PPA08064	1
PPA03965	1
PPA39220	1
PPA08049	1
PPA39217	1
PPA08044	1
PPA08043	1
PPA08042	1
PPA29220	1
PPA29209	1
PPA29183	1
PPA39189	1
PPA33999	1
PPA39181	1
PPA11778	1
PPA11779	1
PPA29033	1
PPA29005	1
PPA39171	1
PPA38974	1
PPA38975	1
PPA38977	1
PPA38979	1
PPA01892	1
PPA01923	1
PPA01926	1
PPA01933	1
PPA01930	1
PPA22420	1
PPA39024	1
PPA39023	1
PPA39033	1
PPA09860	1
PPA39036	1
PPA28815	1
PPA39049	1
PPA28806	1
PPA28807	1
PPA28809	1
PPA39064	1
PPA28812	1
PPA39070	1
PPA39073	1
PPA28840	1
PPA39075	1
PPA28844	1
PPA28894	1
PPA00540	1
PPA15762	1
PPA22262	1
PPA10411	1
PPA15751	1
PPA37687	1
PPA37689	1
PPA33851	1
PPA37693	1
PPA37695	1
PPA37692	1
PPA37705	1
PPA37706	1
PPA37707	1
PPA37712	1
PPA37709	1
PPA37713	1
PPA37715	1
PPA37720	1
PPA37729	1
PPA37721	1
PPA32423	1
PPA31409	1
PPA27660	1
PPA37731	1
PPA27658	1
PPA37724	1
PPA20243	1
PPA20242	1
PPA37733	1
PPA13909	1
PPA37748	1
PPA14245	1
PPA14234	1
PPA14203	1
PPA14201	1
PPA37766	1
PPA37767	1
PPA14167	1
PPA14135	1
PPA14134	1
PPA14133	1
PPA37777	1
PPA14109	1
PPA14065	1
PPA37792	1
PPA14047	1
PPA14043	1
PPA14041	1
PPA14037	1
PPA14014	1
PPA14011	1
PPA14030	1
PPA14027	1
PPA14026	1
PPA18906	1
PPA18907	1
PPA31838	1
PPA13990	1
PPA13978	1
PPA13977	1
PPA37802	1
PPA13964	1
PPA37805	1
PPA13953	1
PPA37820	1
PPA13938	1
PPA18938	1
PPA37826	1
PPA05285	1
PPA05283	1
PPA18993	1
PPA18997	1
PPA37864	1
PPA19103	1
PPA19113	1
PPA12654	1
PPA12617	1
PPA12590	1
PPA12557	1
PPA12549	1
PPA12541	1
PPA12535	1
PPA12511	1
PPA37908	1
PPA12504	1
PPA33872	1
PPA30358	1
PPA44689	1
PPA12446	1
PPA12445	1
PPA12444	1
PPA03900	1
PPA18346	1
PPA34551	1
PPA33508	1
PPA18091	1
PPA18071	1
PPA34665	1
PPA02656	1
PPA34666	1
PPA34702	1
PPA33517	1
PPA26427	1
PPA34809	1
PPA27343	1
PPA34816	1
PPA17763	1
PPA17755	1
PPA17740	1
PPA34822	1
PPA17737	1
PPA27274	1
PPA17666	1
PPA34895	1
PPA34921	1
PPA33543	1
PPA24122	1
PPA34977	1
PPA08683	1
PPA43731	1
PPA08796	1
PPA35031	1
PPA43745	1
PPA35047	1
PPA38249	1
PPA07031	1
PPA38239	1
PPA38238	1
PPA07001	1
PPA06995	1
PPA06990	1
PPA06932	1
PPA06925	1
PPA06905	1
PPA06902	1
PPA06901	1
PPA38221	1
PPA32710	1
PPA17533	1
PPA38194	1
PPA13222	1
PPA38196	1
PPA44790	1
PPA08424	1
PPA38178	1
PPA20096	1
PPA20137	1
PPA20196	1
PPA07067	1
PPA20204	1
PPA10459	1
PPA10463	1
PPA10471	1
PPA30629	1
PPA27372	1
PPA38553	1
PPA27337	1
PPA27335	1
PPA33937	1
PPA27326	1
PPA27311	1
PPA27285	1
PPA38534	1
PPA38533	1
PPA27273	1
PPA27271	1
PPA27261	1
PPA27254	1
PPA38525	1
PPA27247	1
PPA38520	1
PPA17438	1
PPA17426	1
PPA17420	1
PPA17411	1
PPA17407	1
PPA17404	1
PPA17391	1
PPA21830	1
PPA21821	1
PPA33008	1
PPA21807	1
PPA38500	1
PPA29266	1
PPA21762	1
PPA21750	1
PPA21747	1
PPA21744	1
PPA38497	1
PPA21723	1
PPA21715	1
PPA21714	1
PPA21704	1
PPA38489	1
PPA21685	1
PPA21680	1
PPA21679	1
PPA21659	1
PPA21650	1
PPA38482	1
PPA28749	1
PPA38471	1
PPA28737	1
PPA28724	1
PPA28710	1
PPA18468	1
PPA28696	1
PPA28694	1
PPA09043	1
PPA44901	1
PPA38461	1
PPA28664	1
PPA28661	1
PPA38451	1
PPA28652	1
PPA28637	1
PPA28635	1
PPA28618	1
PPA28603	1
PPA36901	1
PPA28597	1
PPA36908	1
PPA36904	1
PPA44372	1
PPA23737	1
PPA23732	1
PPA23705	1
PPA36927	1
PPA23670	1
PPA17803	1
PPA26268	1
PPA36950	1
PPA36958	1
PPA26279	1
PPA36955	1
PPA36956	1
PPA26281	1
PPA26291	1
PPA26292	1
PPA36960	1
PPA36966	1
PPA26344	1
PPA26345	1
PPA36970	1
PPA26360	1
PPA36975	1
PPA36977	1
PPA26373	1
PPA26392	1
PPA36986	1
PPA32429	1
PPA00013	1
PPA36984	1
PPA00019	1
PPA00025	1
PPA33757	1
PPA23742	1
PPA00042	1
PPA00061	1
PPA00063	1
PPA37001	1
PPA37011	1
PPA37007	1
PPA44401	1
PPA00188	1
PPA33764	1
PPA00242	1
PPA00244	1
PPA00286	1
PPA37059	1
PPA00309	1
PPA00396	1
PPA37087	1
PPA00422	1
PPA37095	1
PPA37091	1
PPA37093	1
PPA37110	1
PPA37121	1
PPA00520	1
PPA38270	1
PPA38279	1
PPA38290	1
PPA44847	1
PPA38324	1
PPA22534	1
PPA38336	1
PPA20757	1
PPA38350	1
PPA38353	1
PPA22454	1
PPA33923	1
PPA24452	1
PPA24993	1
PPA38413	1
PPA24974	1
PPA38414	1
PPA24964	1
PPA24947	1
PPA24950	1
PPA17381	1
PPA24933	1
PPA24922	1
PPA38429	1
PPA24912	1
PPA38434	1
PPA44896	1
PPA24896	1
PPA24884	1
PPA24882	1
PPA38443	1
PPA38441	1
PPA24867	1
PPA39485	1
PPA39477	1
PPA39486	1
PPA45218	1
PPA39511	1
PPA23363	1
PPA23353	1
PPA10094	1
PPA35098	1
PPA10233	1
PPA35121	1
PPA33577	1
PPA11722	1
PPA04336	1
PPA35208	1
PPA35220	1
PPA35231	1
PPA08800	1
PPA07311	1
PPA43878	1
PPA35394	1
PPA35406	1
PPA20906	1
PPA20962	1
PPA35424	1
PPA20973	1
PPA20988	1
PPA21018	1
PPA35443	1
PPA35439	1
PPA35440	1
PPA35445	1
PPA35446	1
PPA35448	1
PPA21040	1
PPA35450	1
PPA21043	1
PPA29748	1
PPA02884	1
PPA02890	1
PPA35471	1
PPA28013	1
PPA02898	1
PPA19734	1
PPA33610	1
PPA28111	1
PPA28118	1
PPA28119	1
PPA14777	1
PPA28195	1
PPA28235	1
PPA25969	1
PPA43915	1
PPA24088	1
PPA24078	1
PPA35527	1
PPA35529	1
PPA28256	1
PPA28291	1
PPA28309	1
PPA23307	1
PPA28344	1
PPA28347	1
PPA03586	1
PPA35563	1
PPA09125	1
PPA09131	1
PPA09141	1
PPA09143	1
PPA09159	1
PPA09160	1
PPA35578	1
PPA09166	1
PPA35575	1
PPA22585	1
PPA08310	1
PPA08309	1
PPA27636	1
PPA22592	1
PPA22595	1
PPA22607	1
PPA22608	1
PPA31518	1
PPA22619	1
PPA22622	1
PPA19531	1
PPA22627	1
PPA22634	1
PPA22641	1
PPA22643	1
PPA35593	1
PPA35594	1
PPA22651	1
PPA22653	1
PPA35596	1
PPA22655	1
PPA22661	1
PPA22669	1
PPA22672	1
PPA22684	1
PPA22697	1
PPA22698	1
PPA30977	1
PPA22709	1
PPA22720	1
PPA35606	1
PPA35607	1
PPA22725	1
PPA22726	1
PPA22742	1
PPA22764	1
PPA01940	1
PPA22768	1
PPA22779	1
PPA22792	1
PPA40116	1
PPA34102	1
PPA22808	1
PPA22812	1
PPA34100	1
PPA21850	1
PPA34101	1
PPA40119	1
PPA40120	1
PPA12810	1
PPA16026	1
PPA16025	1
PPA16020	1
PPA17809	1
PPA25356	1
PPA39928	1
PPA39924	1
PPA25332	1
PPA22572	1
PPA25307	1
PPA25294	1
PPA25287	1
PPA39917	1
PPA25275	1
PPA25274	1
PPA25270	1
PPA29874	1
PPA39914	1
PPA25244	1
PPA45369	1
PPA25228	1
PPA39912	1
PPA39911	1
PPA25210	1
PPA39906	1
PPA39903	1
PPA25187	1
PPA40269	1
PPA25174	1
PPA40272	1
PPA39966	1
PPA11877	1
PPA11881	1
PPA34084	1
PPA32883	1
PPA08159	1
PPA08160	1
PPA39956	1
PPA08175	1
PPA08176	1
PPA08185	1
PPA39943	1
PPA08189	1
PPA39947	1
PPA39949	1
PPA34083	1
PPA14626	1
PPA16819	1
PPA39938	1
PPA08201	1
PPA08208	1
PPA08209	1
PPA08214	1
PPA39940	1
PPA08231	1
PPA08236	1
PPA08250	1
PPA11251	1
PPA40267	1
PPA11270	1
PPA11272	1
PPA11273	1
PPA11275	1
PPA14361	1
PPA14362	1
PPA14365	1
PPA18597	1
PPA18595	1
PPA38860	1
PPA08224	1
PPA18551	1
PPA38858	1
PPA18538	1
PPA18529	1
PPA38856	1
PPA18523	1
PPA18516	1
PPA18512	1
PPA38851	1
PPA38845	1
PPA18466	1
PPA18431	1
PPA30492	1
PPA18393	1
PPA18391	1
PPA18386	1
PPA33965	1
PPA18382	1
PPA18381	1
PPA18380	1
PPA18379	1
PPA23952	1
PPA38829	1
PPA23944	1
PPA23881	1
PPA23872	1
PPA23861	1
PPA23838	1
PPA06797	1
PPA33680	1
PPA36097	1
PPA06793	1
PPA06758	1
PPA08719	1
PPA03088	1
PPA36123	1
PPA36152	1
PPA07856	1
PPA07858	1
PPA07859	1
PPA36164	1
PPA36171	1
PPA07915	1
PPA07916	1
PPA07933	1
PPA44146	1
PPA36203	1
PPA07973	1
PPA07974	1
PPA14789	1
PPA36247	1
PPA36251	1
PPA14758	1
PPA14752	1
PPA36289	1
PPA25441	1
PPA19140	1
PPA36336	1
PPA36354	1
PPA36376	1
PPA36461	1
PPA01960	1
PPA01959	1
PPA39117	1
PPA39125	1
PPA16200	1
PPA16203	1
PPA33996	1
PPA16228	1
PPA16229	1
PPA16271	1
PPA43495	1
PPA34478	1
PPA43496	1
PPA17840	1
PPA17861	1
PPA17864	1
PPA43515	1
PPA43137	1
PPA43140	1
PPA17902	1
PPA08297	1
PPA43248	1
PPA05254	1
PPA05244	1
PPA15027	1
PPA15093	1
PPA33834	1
PPA37573	1
PPA15164	1
PPA15199	1
PPA15233	1
PPA15237	1
PPA33826	1
PPA15323	1
PPA37537	1
PPA15330	1
PPA15332	1
PPA33823	1
PPA15349	1
PPA37515	1
PPA15358	1
PPA15362	1
PPA37508	1
PPA37506	1
PPA37513	1
PPA15387	1
PPA15395	1
PPA33425	1
PPA15397	1
PPA15400	1
PPA15411	1
PPA15415	1
PPA15422	1
PPA15425	1
PPA33820	1
PPA21405	1
PPA16300	1
PPA06876	1
PPA06877	1
PPA06890	1
PPA37495	1
PPA20016	1
PPA37486	1
PPA19994	1
PPA19992	1
PPA20038	1
PPA19989	1
PPA19977	1
PPA19973	1
PPA19967	1
PPA19954	1
PPA19953	1
PPA37471	1
PPA33816	1
PPA19924	1
PPA19920	1
PPA19919	1
PPA19916	1
PPA31602	1
PPA19912	1
PPA19910	1
PPA19904	1
PPA19893	1
PPA37464	1
PPA19881	1
PPA40298	1
PPA40295	1
PPA19867	1
PPA40296	1
PPA39786	1
PPA14346	1
PPA14348	1
PPA25998	1
PPA14353	1
PPA45325	1
PPA39790	1
PPA19847	1
PPA19833	1
PPA19827	1
PPA19816	1
PPA19810	1
PPA19804	1
PPA45326	1
PPA45327	1
PPA45328	1
PPA10317	1
PPA10316	1
PPA19796	1
PPA19794	1
PPA10305	1
PPA10294	1
PPA10293	1
PPA10292	1
PPA10291	1
PPA19155	1
PPA03189	1
PPA03182	1
PPA39813	1
PPA39810	1
PPA03169	1
PPA03165	1
PPA03163	1
PPA03161	1
PPA03162	1
PPA13194	1
PPA13193	1
PPA13190	1
PPA13177	1
PPA40090	1
PPA13175	1
PPA18901	1
PPA18897	1
PPA17989	1
PPA32721	1
PPA11308	1
PPA11302	1
PPA11301	1
PPA11299	1
PPA40079	1
PPA11291	1
PPA18625	1
PPA40074	1
PPA08126	1
PPA40051	1
PPA24575	1
PPA17337	1
PPA17342	1
PPA25365	1
PPA25368	1
PPA40048	1
PPA40045	1
PPA25394	1
PPA25396	1
PPA40043	1
PPA25401	1
PPA40042	1
PPA40038	1
PPA25431	1
PPA25432	1
PPA18513	1
PPA25464	1
PPA25467	1
PPA25469	1
PPA16587	1
PPA21620	1
PPA25481	1
PPA40199	1
PPA25497	1
PPA25500	1
PPA25507	1
PPA25511	1
PPA25517	1
PPA25521	1
PPA25528	1
PPA25548	1
PPA25549	1
PPA02636	1
PPA02633	1
PPA36610	1
PPA02605	1
PPA02603	1
PPA36617	1
PPA02593	1
PPA02580	1
PPA02577	1
PPA02575	1
PPA36620	1
PPA02566	1
PPA02559	1
PPA02554	1
PPA32987	1
PPA36626	1
PPA44291	1
PPA36630	1
PPA02543	1
PPA36628	1
PPA36629	1
PPA36627	1
PPA36635	1
PPA44293	1
PPA02508	1
PPA36638	1
PPA02496	1
PPA02495	1
PPA02485	1
PPA44297	1
PPA02452	1
PPA02450	1
PPA02445	1
PPA44301	1
PPA02402	1
PPA02401	1
PPA02362	1
PPA02358	1
PPA36681	1
PPA02322	1
PPA36694	1
PPA02278	1
PPA02266	1
PPA00970	1
PPA00964	1
PPA00943	1
PPA00927	1
PPA00916	1
PPA00684	1
PPA00882	1
PPA36730	1
PPA00801	1
PPA36784	1
PPA00701	1
PPA00664	1
PPA36803	1
PPA24751	1
PPA36871	1
PPA24677	1
PPA24668	1
PPA39877	1
PPA39876	1
PPA24621	1
PPA04109	1
PPA09904	1
PPA38044	1
PPA38041	1
PPA09114	1
PPA38032	1
PPA38031	1
PPA14411	1
PPA38020	1
PPA14482	1
PPA14542	1
PPA44704	1
PPA32374	1
PPA37963	1
PPA33878	1
PPA28528	1
PPA28527	1
PPA28526	1
PPA28515	1
PPA28514	1
PPA37955	1
PPA28509	1
PPA31089	1
PPA37956	1
PPA31881	1
PPA22578	1
PPA09118	1
PPA41845	1
PPA34314	1
PPA41857	1
PPA41847	1
PPA27482	1
PPA34313	1
PPA41785	1
PPA41417	1
PPA41371	1
PPA41357	1
PPA41350	1
PPA16386	1
PPA41267	1
PPA41223	1
PPA02978	1
PPA15518	1
PPA27119	1
PPA32695	1
PPA40945	1
PPA40942	1
PPA40944	1
PPA40941	1
PPA26992	1
PPA10879	1
PPA10880	1
PPA40661	1
PPA45566	1
PPA13805	1
PPA11397	1
PPA11399	1
PPA24299	1
PPA40472	1
PPA40468	1
PPA40465	1
PPA40456	1
PPA05976	1
PPA40409	1
PPA06121	1
PPA40380	1
PPA02252	1
PPA02238	1
PPA40364	1
PPA02201	1
PPA45506	1
PPA02196	1
PPA40356	1
PPA02182	1
PPA02159	1
PPA02147	1
PPA02144	1
PPA40339	1
PPA02169	1
PPA02174	1
PPA02135	1
PPA40333	1
PPA40321	1
PPA14865	1
PPA39233	1
PPA13575	1
PPA13576	1
PPA13579	1
PPA13582	1
PPA13592	1
PPA39241	1
PPA16055	1
PPA39250	1
PPA03353	1
PPA03330	1
PPA03329	1
PPA39252	1
PPA22049	1
PPA03310	1
PPA03306	1
PPA39256	1
PPA39254	1
PPA03282	1
PPA03256	1
PPA03239	1
PPA04138	1
PPA04141	1
PPA39275	1
PPA34011	1
PPA04195	1
PPA39289	1
PPA39296	1
PPA04237	1
PPA04255	1
PPA16075	1
PPA15730	1
PPA15729	1
PPA12872	1
PPA13527	1
PPA38708	1
PPA30156	1
PPA38709	1
PPA38703	1
PPA38700	1
PPA38698	1
PPA31875	1
PPA33945	1
PPA38685	1
PPA38683	1
PPA33104	1
PPA38674	1
PPA38679	1
PPA38678	1
PPA38671	1
PPA29763	1
PPA38666	1
PPA38658	1
PPA38661	1
PPA38656	1
PPA38655	1
PPA38652	1
PPA38640	1
PPA38646	1
PPA38643	1
PPA09017	1
PPA09016	1
PPA38634	1
PPA38637	1
PPA38627	1
PPA08984	1
PPA11742	1
PPA11739	1
PPA38618	1
PPA38613	1
PPA38615	1
PPA13900	1
PPA06459	1
PPA06452	1
PPA38596	1
PPA38604	1
PPA38598	1
PPA38601	1
PPA06438	1
PPA38567	1
PPA38568	1
PPA38571	1
PPA06422	1
PPA06411	1
PPA06407	1
PPA19343	1
PPA06384	1
PPA29940	1
PPA16554	1
PPA08848	1
PPA08852	1
PPA08856	1
PPA08866	1
PPA38591	1
PPA08890	1
PPA38588	1
PPA38589	1
PPA08898	1
PPA08899	1
PPA08902	1
PPA08916	1
PPA05520	1
PPA21095	1
PPA20445	1
PPA33960	1
PPA17813	1
PPA17815	1
PPA38801	1
PPA38804	1
PPA07209	1
PPA07232	1
PPA31223	1
PPA07234	1
PPA07239	1
PPA07249	1
PPA07251	1
PPA07254	1
PPA07255	1
PPA07259	1
PPA07264	1
PPA07265	1
PPA07277	1
PPA30060	1
PPA07279	1
PPA07358	1
PPA32444	1
PPA07559	1
PPA07564	1
PPA07565	1
PPA32167	1
PPA44982	1
PPA07575	1
PPA31885	1
PPA07599	1
PPA30121	1
PPA44975	1
PPA38769	1
PPA12258	1
PPA17107	1
PPA17113	1
PPA17126	1
PPA38763	1
PPA07680	1
PPA38762	1
PPA38759	1
PPA38758	1
PPA17147	1
PPA17153	1
PPA17154	1
PPA38756	1
PPA38755	1
PPA17164	1
PPA17167	1
PPA17171	1
PPA17184	1
PPA17186	1
PPA17196	1
PPA17204	1
PPA17205	1
PPA05071	1
PPA16459	1
PPA38740	1
PPA17233	1
PPA17236	1
PPA17139	1
PPA17250	1
PPA17258	1
PPA38737	1
PPA17268	1
PPA17269	1
PPA17270	1
PPA29955	1
PPA17309	1
PPA17308	1
PPA39784	1
PPA19347	1
PPA11725	1
PPA11721	1
PPA11717	1
PPA22260	1
PPA11714	1
PPA39776	1
PPA11705	1
PPA11675	1
PPA39763	1
PPA11640	1
PPA11639	1
PPA11622	1
PPA39751	1
PPA11594	1
PPA27538	1
PPA27544	1
PPA27545	1
PPA27625	1
PPA01622	1
PPA46185	1
PPA34410	1
PPA46184	1
PPA42870	1
PPA01542	1
PPA42866	1
PPA42728	1
PPA13751	1
PPA42687	1
PPA13684	1
PPA42669	1
PPA42668	1
PPA42657	1
PPA42601	1
PPA01267	1
PPA16733	1
PPA16737	1
PPA42510	1
PPA16783	1
PPA34370	1
PPA46053	1
PPA09116	1
PPA06714	1
PPA04512	1
PPA39596	1
PPA39577	1
PPA04902	1
PPA04901	1
PPA04878	1
PPA23054	1
PPA37209	1
PPA37244	1
PPA37243	1
PPA27652	1
PPA37361	1
PPA03507	1
PPA17618	1
PPA04112	1
PPA01241	1
PPA43444	1
PPA01225	1
PPA01220	1
PPA43388	1
PPA17316	1
PPA26164	1
PPA32258	1
PPA14193	1
PPA43348	1
PPA26197	1
PPA08351	1
PPA26215	1
PPA05135	1
PPA05140	1
PPA05148	1
PPA05162	1
PPA05175	1
PPA05178	1
PPA43327	1
PPA05193	1
PPA05194	1
PPA43324	1
PPA43316	1
PPA11423	1
PPA43308	1
PPA11427	1
PPA34464	1
PPA05218	1
PPA05217	1
PPA05223	1
PPA43480	1
PPA26804	1
PPA26768	1
PPA26761	1
PPA43463	1
PPA26753	1
PPA05227	1
PPA26749	1
PPA26743	1
PPA26742	1
PPA46426	1
PPA34475	1
PPA09702	1
PPA39853	1
PPA09691	1
PPA09682	1
PPA39855	1
PPA39851	1
PPA09671	1
PPA09660	1
PPA09659	1
PPA09649	1
PPA39860	1
PPA08584	1
PPA39863	1
PPA09637	1
PPA43285	1
PPA43286	1
PPA43291	1
PPA13838	1
PPA13839	1
PPA12721	1
PPA04129	1
PPA09719	1
PPA40259	1
PPA09737	1
PPA09744	1
PPA09748	1
PPA40166	1
PPA09758	1
PPA12727	1
PPA34105	1
PPA12742	1
PPA12743	1
PPA34104	1
PPA12755	1
PPA21409	1
PPA12404	1
PPA12400	1
PPA12394	1
PPA14937	1
PPA40152	1
PPA24316	1
PPA17078	1
PPA17055	1
PPA06466	1
PPA40291	1
PPA06471	1
PPA06472	1
PPA34119	1
PPA06488	1
PPA06498	1
PPA06505	1
PPA06525	1
PPA45442	1
PPA06531	1
PPA06547	1
PPA06548	1
PPA06549	1
PPA06559	1
PPA40176	1
PPA06562	1
PPA06571	1
PPA34106	1
PPA06578	1
PPA11947	1
PPA11948	1
PPA11949	1
PPA11959	1
PPA45457	1
PPA11971	1
PPA29854	1
PPA14580	1
PPA17964	1
PPA40246	1
PPA14637	1
PPA34124	1
PPA09252	1
PPA09255	1
PPA34087	1
PPA39988	1
PPA09261	1
PPA09266	1
PPA09269	1
PPA09272	1
PPA34085	1
PPA09273	1
PPA09278	1
PPA45381	1
PPA39978	1
PPA39980	1
PPA39975	1
PPA06686	1
PPA39971	1
PPA13555	1
PPA39683	1
PPA39685	1
PPA32284	1
PPA39682	1
PPA11824	1
PPA39687	1
PPA39686	1
PPA39689	1
PPA39691	1
PPA39692	1
PPA35618	1
PPA35619	1
PPA00519	1
PPA08104	1
PPA35624	1
PPA08122	1
PPA33428	1
PPA35631	1
PPA08133	1
PPA35641	1
PPA32734	1
PPA35639	1
PPA10849	1
PPA23669	1
PPA23668	1
PPA23665	1
PPA23664	1
PPA23659	1
PPA23657	1
PPA23638	1
PPA29864	1
PPA05503	1
PPA35659	1
PPA33623	1
PPA31011	1
PPA31199	1
PPA32519	1
PPA35665	1
PPA03910	1
PPA21219	1
PPA32323	1
PPA29849	1
PPA32087	1
PPA35690	1
PPA35688	1
PPA35689	1
PPA35691	1
PPA33625	1
PPA06699	1
PPA06701	1
PPA35694	1
PPA06742	1
PPA35695	1
PPA35696	1
PPA08591	1
PPA08567	1
PPA08551	1
PPA08549	1
PPA08548	1
PPA35707	1
PPA08534	1
PPA08532	1
PPA20930	1
PPA35716	1
PPA08528	1
PPA33628	1
PPA27865	1
PPA35719	1
PPA15453	1
PPA27848	1
PPA27844	1
PPA35722	1
PPA33629	1
PPA27799	1
PPA27797	1
PPA35732	1
PPA27757	1
PPA12901	1
PPA35745	1
PPA12059	1
PPA35749	1
PPA35748	1
PPA35750	1
PPA07423	1
PPA35751	1
PPA33633	1
PPA35753	1
PPA07450	1
PPA35763	1
PPA33634	1
PPA07443	1
PPA35767	1
PPA07460	1
PPA07474	1
PPA11035	1
PPA11041	1
PPA11078	1
PPA35802	1
PPA11172	1
PPA11167	1
PPA33639	1
PPA30708	1
PPA31307	1
PPA11207	1
PPA11218	1
PPA35813	1
PPA11226	1
PPA11227	1
PPA11241	1
PPA11245	1
PPA35844	1
PPA10644	1
PPA35888	1
PPA35906	1
PPA35918	1
PPA35926	1
PPA35927	1
PPA35923	1
PPA35924	1
PPA10766	1
PPA10769	1
PPA35932	1
PPA35933	1
PPA31326	1
PPA11369	1
PPA33660	1
PPA35978	1
PPA09345	1
PPA36016	1
PPA23088	1
PPA33672	1
PPA36077	1
PPA23046	1
PPA23021	1
PPA39374	1
PPA22999	1
PPA22986	1
PPA45178	1
PPA22876	1
PPA39412	1
PPA31843	1
PPA16598	1
PPA39418	1
PPA39423	1
PPA39424	1
PPA06865	1
PPA19639	1
PPA31458	1
PPA03731	1
PPA21876	1
PPA05325	1
PPA07528	1
PPA40097	1
PPA43023	1
PPA10255	1
UMA-S212-2.5-mRNA-1_frag	1
UMM-S10-23.12-mRNA-1_frag	1
UMM-S435-2.111-mRNA-1_frag_2	1
UMM-S259-16.83-mRNA-1_trimmed	1
UMM-S50-4.39-mRNA-1_frag.2	1
UMM-S2847-23.11-mRNA-1_frag	1
UMM-S57-2.51-mRNA-1_frag	1
UMM-S207-4.20-mRNA-1_frag_1	1
UMM-S397-2.9-mRNA-1_frag	1
UMM-S245-12.34-mRNA-1_frag	1
UMM-S230-12.5-mRNA-1_frag	1
UMM-S2850-1.52-mRNA-1_middle1	1
UMA-S296-1.10-mRNA-1_ptc	1
UMA-S10-75.68-mRNA-1_frag	1
UMM-S407-3.4-mRNA-1_frag	1
UMM-S2850-1.52-mRNA-1_middle2	1
UMM-S259-12.31-mRNA-1_frag	1
UMM-S435-1.46-mRNA-1_frag	1
UMM-S2840-102.67-mRNA-1_frag	1
UMM-S397-3.11-mRNA-1_frag_1	1
Contig41-snap.70	1
Contig100-snap.84	1
Contig103-snapTAU.33	1
Contig102-snapTAU.84	1
Contig103-snapTAU.35	1
Contig22-snapTAU.159	1
Contig11-snapTAU.274	1
Contig48-snapTAU.169	1
Contig3-snapTAU.38	1
Contig103-snapTAU.36	1
Contig232-snapTAU.1	1
Contig22-snapTAU.16	1
Contig44-snapTAU.86	1
Contig11-snapTAU.526	1
Contig41-snapTAU.80	1
Contig11-snapTAU.415	1
Contig42-snapTAU.125	1
Contig75-snapTAU.45	1
Contig11-snapTAU.554	1
Contig141-snapTAU.23	1
Contig61-snapTAU.74	1
isototal.2131.1	1
isototal.476.1	1
isototal.2127.1	1
isototal.5793.1	1
isototal.3348.1	1
isototal.3632.2	1
isototal.4742.1	1
isototal.956.1	1
isototal.1253.3	1
isototal.2506.1	1
isototal.2211.3	1
isototal.1381.3	1
isototal.3464.2	1
isototal.2214.1	1
isototal.2303.1	1
isototal.3561.1	1
isototal.5767.1	1
isototal.5785.1	1
isototal.1523.1	1
isototal.3141.1	1
isototal.3483.2	1
isototal.1633.1	1
isototal.1973.4	1
isototal.4883.1	1
isopolya.4974.1	1
isopolya.7427.1	1
isopolya.6592.1	1
isopolya.7179.1	1
isopolya.5873.2	1
isopolya.3423.1	1
isopolya.7585.2	1
isopolya.2284.1	1
isopolya.1742.2	1
isopolya.3652.1	1
isopolya.7386.1	1
isopolya.7027.2	1
isopolya.4497.1	1
isopolya.4207.1	1
isopolya.6986.1	1
isopolya.2965.2	1
isopolya.7113.1	1
isopolya.4190.3	1
isopolya.612.2	1
isopolya.417.1	1
isopolya.7111.1	1
isopolya.4400.1	1
isopolya.4345.2	1
isopolya.2844.1	1
isopolya.3147.1	1
isopolya.571.1	1
isopolya.2649.2	1
isopolya.613.2	1
isopolya.2546.1	1
isopolya.2872.1	1
isopolya.3417.1	1
ppa_stranded_DN21010_c0_g1_i3	1
ppa_stranded_DN25601_c0_g1_i2	1
ppa_stranded_DN29964_c0_g1_i1	1
ppa_stranded_DN27503_c0_g2_i1	1
ppa_stranded_DN10043_c0_g1_i1	1
ppa_stranded_DN15247_c0_g2_i1	1
ppa_stranded_DN25966_c0_g2_i1	1
ppa_stranded_DN23516_c0_g2_i1	1
ppa_stranded_DN26864_c0_g1_i6	1
ppa_stranded_DN27098_c0_g1_i1	1
ppa_stranded_DN7059_c0_g1_i1	1
ppa_stranded_DN24172_c0_g2_i2	1
ppa_stranded_DN29786_c0_g5_i6	1
ppa_stranded_DN23387_c0_g1_i2	1
ppa_stranded_DN19022_c0_g1_i1	1
ppa_stranded_DN25326_c0_g1_i2	1
ppa_stranded_DN28298_c0_g3_i1	1
ppa_stranded_DN18275_c0_g1_i1	1
ppa_stranded_DN29621_c0_g5_i1	1
ppa_stranded_DN31223_c3_g1_i1	1
ppa_stranded_DN9065_c0_g1_i1	1
ppa_stranded_DN23497_c0_g1_i3	1
ppa_stranded_DN29398_c0_g1_i2	1
ppa_stranded_DN19908_c0_g1_i1	1
ppa_stranded_DN24988_c0_g1_i1	1
ppa_stranded_DN31493_c2_g3_i2	1
ppa_stranded_DN30426_c0_g2_i1	1
ppa_stranded_DN4683_c0_g1_i1	1
ppa_stranded_DN8217_c0_g1_i1	1
ppa_stranded_DN29446_c0_g1_i1	1
ppa_stranded_DN14854_c0_g1_i1	1
ppa_stranded_DN26893_c0_g1_i2	1
ppa_stranded_DN4514_c0_g1_i1	1
ppa_stranded_DN17766_c0_g1_i1	1
ppa_stranded_DN30570_c6_g3_i1	1
ppa_stranded_DN20743_c0_g5_i1	1
ppa_stranded_DN23885_c0_g2_i3	1
ppa_stranded_DN23533_c0_g1_i2	1
ppa_stranded_DN30620_c1_g1_i1	1
ppa_stranded_DN21869_c0_g1_i1	1
ppa_stranded_DN28740_c0_g3_i1	1
ppa_stranded_DN31311_c1_g7_i8	1
ppa_stranded_DN19206_c0_g1_i1	1
ppa_stranded_DN26904_c0_g2_i2	1
ppa_stranded_DN30506_c0_g2_i2	1
ppa_stranded_DN24417_c0_g1_i1	1
ppa_stranded_DN28394_c0_g1_i5	1
ppa_stranded_DN20643_c0_g1_i1	1
ppa_stranded_DN28831_c0_g2_i2	1
ppa_stranded_DN30621_c0_g1_i1	1
ppa_stranded_DN26271_c0_g2_i2	1
ppa_stranded_DN30685_c0_g1_i1	1
ppa_stranded_DN26780_c0_g1_i2	1
ppa_stranded_DN25590_c0_g2_i1	1
ppa_stranded_DN16014_c0_g1_i2	1
ppa_stranded_DN28842_c0_g1_i1	1
ppa_stranded_DN18470_c0_g1_i1	1
ppa_stranded_DN30161_c2_g2_i1	1
ppa_stranded_DN27050_c0_g1_i1	1
ppa_stranded_DN30570_c1_g1_i1	1
ppa_stranded_DN20621_c0_g2_i1	1
ppa_stranded_DN8942_c0_g1_i1	1
ppa_stranded_DN31309_c1_g2_i1	1
ppa_stranded_DN30992_c0_g1_i10	1
ppa_stranded_DN26793_c0_g2_i1	1
ppa_stranded_DN19182_c0_g1_i2	1
ppa_stranded_DN26860_c0_g1_i1	1
ppa_stranded_DN18776_c0_g1_i1	1
ppa_stranded_DN18881_c0_g2_i1	1
ppa_stranded_DN385_c0_g1_i1	1
ppa_stranded_DN19131_c0_g1_i1	1
ppa_stranded_DN28966_c0_g1_i1	1
ppa_stranded_DN19150_c0_g2_i1	1
ppa_stranded_DN23480_c0_g1_i1	1
ppa_stranded_DN24000_c0_g2_i5	1
ppa_stranded_DN30369_c0_g2_i2	1
ppa_stranded_DN29024_c0_g1_i1	1
ppa_stranded_DN25950_c1_g1_i2	1
ppa_stranded_DN48039_c0_g1_i1	1
ppa_stranded_DN26210_c0_g1_i1	1
ppa_stranded_DN20852_c0_g1_i1	1
ppa_stranded_DN31219_c1_g1_i1	1
ppa_stranded_DN24339_c0_g1_i2	1
ppa_stranded_DN31288_c0_g1_i1	1
ppa_stranded_DN44600_c0_g1_i1	1
ppa_stranded_DN31410_c4_g4_i1	1
ppa_stranded_DN21714_c0_g2_i2	1
ppa_stranded_DN25512_c0_g1_i2	1
ppa_stranded_DN27001_c1_g1_i1	1
ppa_stranded_DN24021_c0_g2_i1	1
ppa_stranded_DN25961_c0_g2_i2	1
ppa_stranded_DN28806_c0_g2_i1	1
ppa_stranded_DN25032_c0_g1_i1	1
ppa_stranded_DN30414_c4_g13_i1	1
ppa_stranded_DN24655_c0_g4_i2	1
ppa_stranded_DN27330_c0_g1_i1	1
ppa_stranded_DN23847_c0_g1_i2	1
ppa_stranded_DN38397_c0_g1_i1	1
ppa_stranded_DN28277_c0_g1_i2	1
ppa_stranded_DN29819_c1_g3_i2	1
ppa_stranded_DN26958_c0_g1_i1	1
ppa_stranded_DN24801_c0_g2_i1	1
ppa_stranded_DN19899_c0_g1_i1	1
ppa_stranded_DN28820_c0_g1_i4	1
ppa_stranded_DN17614_c0_g1_i1	1
ppa_stranded_DN11456_c0_g2_i1	1
ppa_stranded_DN27456_c0_g2_i2	1
ppa_stranded_DN24749_c0_g1_i2	1
ppa_stranded_DN30376_c1_g1_i1	1
ppa_stranded_DN20251_c0_g2_i2	1
ppa_stranded_DN30351_c2_g1_i4	1
ppa_stranded_DN30496_c0_g2_i3	1
ppa_stranded_DN26641_c0_g1_i1	1
ppa_stranded_DN31419_c0_g5_i2	1
ppa_stranded_DN30051_c0_g2_i2	1
ppa_stranded_DN30276_c4_g2_i1	1
ppa_stranded_DN10542_c0_g1_i1	1
ppa_stranded_DN27850_c1_g2_i2	1
ppa_stranded_DN28896_c0_g2_i1	1
ppa_stranded_DN29934_c0_g1_i5	1
ppa_stranded_DN26955_c0_g2_i2	1
ppa_stranded_DN30461_c0_g4_i10	1
ppa_stranded_DN26089_c0_g1_i1	1
ppa_stranded_DN18830_c0_g1_i1	1
ppa_stranded_DN26835_c0_g1_i3	1
ppa_stranded_DN31051_c0_g1_i6	1
ppa_stranded_DN21680_c0_g1_i1	1
ppa_stranded_DN29474_c0_g2_i7	1
ppa_stranded_DN26750_c0_g2_i1	1
ppa_stranded_DN31439_c1_g1_i1	1
ppa_stranded_DN28314_c0_g1_i1	1
ppa_stranded_DN26061_c0_g1_i1	1
ppa_stranded_DN30139_c2_g1_i3	1
ppa_stranded_DN31651_c3_g6_i1	1
ppa_stranded_DN15817_c0_g1_i2	1
ppa_stranded_DN30541_c1_g1_i2	1
ppa_stranded_DN27224_c0_g1_i2	1
ppa_stranded_DN26391_c0_g1_i4	1
ppa_stranded_DN29104_c0_g2_i1	1
ppa_stranded_DN29717_c0_g4_i1	1
ppa_stranded_DN23336_c0_g1_i2	1
ppa_stranded_DN15396_c0_g1_i1	1
ppa_stranded_DN22979_c1_g2_i2	1
ppa_stranded_DN31654_c0_g1_i1	1
ppa_stranded_DN31396_c3_g3_i11	1
ppa_stranded_DN28615_c0_g1_i3	1
ppa_stranded_DN24516_c0_g1_i2	1
ppa_stranded_DN31600_c1_g3_i2	1
ppa_stranded_DN21777_c0_g1_i1	1
ppa_stranded_DN31654_c1_g14_i3	1
ppa_stranded_DN27919_c0_g2_i2	1
ppa_stranded_DN35868_c0_g1_i1	1
ppa_stranded_DN45048_c0_g1_i1	1
ppa_stranded_DN30728_c3_g5_i1	1
ppa_stranded_DN23833_c0_g2_i1	1
ppa_stranded_DN27198_c0_g1_i2	1
ppa_stranded_DN17923_c0_g1_i2	1
ppa_stranded_DN23272_c0_g1_i1	1
ppa_stranded_DN31211_c2_g14_i2	1
ppa_stranded_DN28947_c0_g2_i2	1
ppa_stranded_DN30029_c2_g2_i1	1
ppa_stranded_DN16580_c0_g1_i1	1
ppa_stranded_DN31339_c1_g2_i4	1
ppa_stranded_DN30645_c5_g1_i1	1
ppa_stranded_DN29171_c0_g1_i2	1
ppa_stranded_DN15829_c0_g2_i1	1
ppa_stranded_DN27821_c0_g1_i4	1
ppa_stranded_DN26630_c0_g2_i2	1
ppa_stranded_DN26053_c0_g1_i1	1
ppa_stranded_DN16177_c0_g1_i1	1
ppa_stranded_DN24587_c0_g1_i5	1
ppa_stranded_DN23410_c0_g1_i2	1
ppa_stranded_DN28618_c0_g1_i7	1
ppa_stranded_DN24913_c0_g1_i1	1
ppa_stranded_DN30535_c0_g3_i2	1
ppa_stranded_DN29802_c3_g2_i3	1
ppa_stranded_DN25040_c0_g2_i1	1
ppa_stranded_DN30216_c0_g1_i2	1
ppa_stranded_DN23834_c0_g1_i1	1
ppa_stranded_DN31134_c3_g3_i3	1
ppa_stranded_DN30645_c5_g1_i2	1
ppa_stranded_DN28644_c1_g1_i3	1
ppa_stranded_DN20529_c0_g1_i1	1
ppa_stranded_DN10279_c0_g1_i1	1
ppa_stranded_DN24507_c0_g1_i1	1
ppa_stranded_DN26354_c0_g1_i1	1
ppa_stranded_DN21830_c0_g1_i1	1
ppa_stranded_DN18837_c0_g1_i1	1
ppa_stranded_DN30513_c2_g5_i1	1
ppa_stranded_DN27722_c0_g1_i1	1
ppa_stranded_DN23193_c0_g1_i1	1
ppa_stranded_DN29071_c3_g1_i1	1
ppa_stranded_DN23902_c0_g1_i1	1
ppa_stranded_DN43882_c0_g1_i1	1
ppa_stranded_DN23837_c0_g1_i3	1
ppa_stranded_DN24886_c0_g1_i2	1
ppa_stranded_DN28339_c1_g1_i1	1
ppa_stranded_DN29420_c0_g4_i1	1
ppa_stranded_DN24966_c0_g2_i3	1
ppa_stranded_DN31372_c1_g5_i2	1
ppa_stranded_DN26609_c0_g2_i8	1
ppa_stranded_DN30161_c4_g11_i1	1
ppa_stranded_DN27074_c0_g3_i3	1
ppa_stranded_DN27287_c0_g1_i3	1
ppa_stranded_DN27816_c0_g1_i2	1
ppa_stranded_DN9684_c0_g1_i1	1
ppa_stranded_DN27485_c0_g1_i6	1
ppa_stranded_DN29402_c0_g2_i2	1
ppa_stranded_DN25426_c0_g1_i1	1
ppa_stranded_DN16451_c0_g1_i2	1
ppa_stranded_DN29295_c1_g1_i1	1
ppa_stranded_DN24800_c0_g1_i1	1
ppa_stranded_DN30337_c0_g1_i4	1
ppa_stranded_DN30585_c0_g1_i3	1
ppa_stranded_DN10664_c0_g1_i1	1
ppa_stranded_DN29118_c0_g1_i1	1
ppa_stranded_DN12139_c0_g1_i1	1
ppa_stranded_DN15312_c0_g1_i1	1
ppa_stranded_DN29458_c0_g1_i1	1
ppa_stranded_DN24999_c0_g1_i2	1
ppa_stranded_DN19777_c0_g2_i1	1
ppa_stranded_DN21720_c0_g1_i1	1
ppa_stranded_DN4324_c0_g1_i1	1
ppa_stranded_DN31543_c0_g1_i1	1
ppa_stranded_DN28699_c0_g1_i6	1
ppa_stranded_DN31577_c7_g2_i6	1
ppa_stranded_DN21847_c0_g2_i2	1
ppa_stranded_DN26949_c0_g1_i1	1
ppa_stranded_DN27753_c0_g2_i1	1
ppa_stranded_DN28424_c0_g1_i3	1
ppa_stranded_DN8354_c0_g1_i1	1
ppa_stranded_DN24667_c0_g1_i2	1
ppa_stranded_DN18771_c0_g1_i2	1
ppa_stranded_DN23945_c0_g2_i1	1
ppa_stranded_DN27239_c0_g1_i1	1
ppa_stranded_DN30240_c0_g14_i5	1
ppa_stranded_DN23348_c0_g1_i2	1
ppa_stranded_DN30152_c3_g3_i1	1
ppa_stranded_DN24405_c2_g1_i1	1
ppa_stranded_DN28176_c1_g1_i1	1
ppa_stranded_DN31436_c1_g7_i10	1
ppa_stranded_DN20681_c0_g1_i1	1
ppa_stranded_DN23319_c0_g1_i1	1
ppa_stranded_DN15776_c0_g1_i1	1
ppa_stranded_DN26896_c0_g1_i1	1
ppa_stranded_DN30090_c1_g1_i1	1
ppa_stranded_DN27682_c0_g1_i2	1
ppa_stranded_DN16006_c0_g1_i2	1
ppa_stranded_DN48022_c0_g1_i1	1
ppa_stranded_DN32615_c0_g1_i1	1
ppa_stranded_DN21895_c0_g1_i3	1
ppa_stranded_DN31580_c3_g7_i7	1
ppa_stranded_DN31239_c1_g1_i3	1
ppa_stranded_DN24299_c0_g1_i2	1
ppa_stranded_DN27785_c0_g2_i3	1
ppa_stranded_DN30715_c0_g6_i2	1
ppa_stranded_DN23957_c0_g1_i5	1
ppa_stranded_DN28297_c0_g2_i1	1
ppa_stranded_DN25799_c1_g2_i2	1
ppa_stranded_DN31640_c2_g27_i6	1
ppa_stranded_DN8774_c0_g1_i1	1
ppa_stranded_DN31152_c4_g5_i4	1
ppa_stranded_DN32660_c0_g1_i1	1
ppa_stranded_DN23588_c0_g1_i1	1
ppa_stranded_DN18616_c0_g1_i1	1
ppa_stranded_DN5265_c0_g1_i1	1
ppa_stranded_DN16513_c0_g1_i1	1
ppa_stranded_DN27161_c0_g1_i2	1
ppa_stranded_DN23747_c0_g2_i1	1
ppa_stranded_DN31308_c0_g1_i1	1
ppa_stranded_DN20226_c0_g2_i1	1
ppa_stranded_DN18164_c0_g1_i1	1
ppa_stranded_DN28076_c0_g1_i3	1
ppa_stranded_DN19527_c0_g2_i1	1
ppa_stranded_DN29709_c1_g3_i1	1
ppa_stranded_DN18634_c0_g1_i2	1
ppa_stranded_DN26264_c0_g1_i1	1
ppa_stranded_DN26618_c1_g1_i1	1
ppa_stranded_DN15795_c0_g1_i1	1
ppa_stranded_DN30750_c0_g2_i3	1
ppa_stranded_DN20405_c0_g1_i2	1
ppa_stranded_DN25446_c0_g1_i4	1
ppa_stranded_DN31698_c8_g20_i1	1
ppa_stranded_DN19957_c0_g1_i2	1
ppa_stranded_DN28023_c0_g2_i3	1
ppa_stranded_DN28359_c0_g2_i5	1
ppa_stranded_DN17742_c0_g2_i1	1
ppa_stranded_DN21165_c0_g1_i2	1
ppa_stranded_DN29709_c1_g4_i3	1
ppa_stranded_DN29205_c0_g1_i1	1
ppa_stranded_DN18440_c0_g1_i1	1
ppa_stranded_DN26698_c0_g2_i1	1
ppa_stranded_DN31066_c0_g2_i1	1
ppa_stranded_DN15873_c0_g2_i1	1
ppa_stranded_DN43824_c0_g1_i1	1
ppa_stranded_DN24266_c0_g1_i1	1
ppa_stranded_DN24763_c0_g1_i2	1
ppa_stranded_DN30117_c0_g1_i5	1
ppa_stranded_DN2905_c0_g1_i1	1
ppa_stranded_DN8850_c0_g2_i1	1
ppa_stranded_DN16620_c0_g1_i1	1
ppa_stranded_DN24182_c0_g1_i4	1
ppa_stranded_DN31122_c0_g1_i1	1
ppa_stranded_DN29235_c0_g2_i2	1
ppa_stranded_DN27420_c0_g1_i2	1
ppa_stranded_DN28364_c0_g2_i2	1
ppa_stranded_DN27826_c0_g1_i2	1
ppa_stranded_DN31082_c0_g5_i8	1
ppa_stranded_DN28983_c0_g1_i1	1
ppa_stranded_DN30145_c0_g1_i6	1
ppa_stranded_DN27201_c0_g1_i8	1
ppa_stranded_DN3683_c0_g1_i1	1
ppa_stranded_DN30227_c0_g1_i5	1
ppa_stranded_DN30270_c2_g1_i2	1
ppa_stranded_DN20866_c0_g1_i1	1
ppa_stranded_DN29035_c0_g1_i5	1
ppa_stranded_DN19153_c0_g1_i1	1
ppa_stranded_DN17946_c0_g1_i1	1
ppa_stranded_DN35751_c0_g1_i1	1
ppa_stranded_DN29880_c1_g3_i1	1
ppa_stranded_DN40064_c0_g1_i1	1
ppa_stranded_DN23007_c0_g1_i1	1
ppa_stranded_DN26238_c0_g2_i2	1
ppa_stranded_DN18064_c0_g2_i1	1
ppa_stranded_DN29239_c1_g1_i7	1
ppa_stranded_DN29473_c0_g1_i2	1
ppa_stranded_DN29809_c0_g3_i1	1
ppa_stranded_DN31472_c2_g7_i6	1
ppa_stranded_DN30992_c1_g5_i1	1
ppa_stranded_DN17517_c0_g1_i1	1
ppa_stranded_DN7028_c0_g1_i1	1
ppa_stranded_DN17589_c0_g1_i1	1
ppa_stranded_DN19398_c0_g1_i1	1
ppa_stranded_DN21046_c0_g1_i1	1
ppa_stranded_DN27802_c0_g1_i2	1
ppa_stranded_DN30351_c1_g1_i3	1
ppa_stranded_DN25797_c0_g4_i1	1
ppa_stranded_DN30094_c4_g1_i1	1
ppa_stranded_DN9017_c0_g1_i1	1
ppa_stranded_DN19832_c0_g1_i1	1
ppa_stranded_DN24722_c1_g1_i1	1
ppa_stranded_DN29833_c0_g3_i1	1
ppa_stranded_DN19841_c0_g1_i1	1
ppa_stranded_DN20800_c0_g1_i1	1
ppa_stranded_DN26744_c0_g1_i1	1
ppa_stranded_DN24463_c0_g1_i1	1
ppa_stranded_DN29420_c0_g1_i3	1
ppa_stranded_DN29218_c1_g2_i2	1
ppa_stranded_DN28515_c0_g1_i1	1
ppa_stranded_DN23209_c0_g1_i1	1
ppa_stranded_DN19163_c0_g2_i1	1
ppa_stranded_DN18733_c0_g1_i1	1
ppa_stranded_DN18088_c0_g1_i1	1
ppa_stranded_DN21529_c0_g2_i1	1
ppa_stranded_DN29206_c0_g1_i1	1
ppa_stranded_DN28310_c0_g2_i2	1
ppa_stranded_DN270_c0_g1_i1	1
ppa_stranded_DN30620_c1_g5_i1	1
ppa_stranded_DN27957_c0_g4_i1	1
ppa_stranded_DN10548_c0_g1_i1	1
ppa_stranded_DN23398_c0_g1_i2	1
ppa_stranded_DN18438_c0_g2_i1	1
ppa_stranded_DN24497_c0_g2_i1	1
ppa_stranded_DN17388_c0_g1_i1	1
ppa_stranded_DN29773_c0_g1_i1	1
ppa_stranded_DN27075_c0_g1_i2	1
ppa_stranded_DN30790_c0_g1_i2	1
ppa_stranded_DN23698_c0_g1_i1	1
ppa_stranded_DN11767_c0_g1_i1	1
ppa_stranded_DN7357_c0_g1_i1	1
ppa_stranded_DN21200_c0_g1_i1	1
ppa_stranded_DN25101_c0_g1_i2	1
ppa_stranded_DN27038_c0_g1_i2	1
ppa_stranded_DN31025_c3_g2_i11	1
ppa_stranded_DN23217_c0_g1_i1	1
ppa_stranded_DN26838_c0_g1_i3	1
ppa_stranded_DN28221_c0_g1_i1	1
ppa_stranded_DN20884_c0_g2_i2	1
ppa_stranded_DN25536_c0_g2_i2	1
ppa_stranded_DN28698_c0_g2_i1	1
ppa_stranded_DN29230_c0_g1_i1	1
ppa_stranded_DN21515_c0_g3_i1	1
ppa_stranded_DN26895_c0_g1_i1	1
ppa_stranded_DN18802_c0_g1_i1	1
ppa_stranded_DN24861_c0_g1_i1	1
ppa_stranded_DN8573_c0_g1_i1	1
ppa_stranded_DN48420_c0_g1_i1	1
ppa_stranded_DN30476_c0_g2_i1	1
ppa_stranded_DN23219_c0_g1_i1	1
ppa_stranded_DN25302_c0_g2_i1	1
ppa_stranded_DN25613_c0_g1_i1	1
ppa_stranded_DN31595_c6_g10_i4	1
ppa_stranded_DN31094_c3_g1_i3	1
ppa_stranded_DN22978_c1_g1_i2	1
ppa_stranded_DN29749_c0_g2_i1	1
ppa_stranded_DN24521_c0_g1_i3	1
ppa_stranded_DN17544_c0_g1_i2	1
ppa_stranded_DN27724_c0_g1_i6	1
ppa_stranded_DN30919_c2_g2_i1	1
ppa_stranded_DN25836_c0_g1_i1	1
ppa_stranded_DN19001_c0_g1_i1	1
ppa_stranded_DN17928_c0_g1_i1	1
ppa_stranded_DN24311_c0_g2_i1	1
ppa_stranded_DN30240_c0_g12_i1	1
ppa_stranded_DN26848_c0_g1_i1	1
ppa_stranded_DN26097_c0_g1_i2	1
ppa_stranded_DN18074_c0_g3_i1	1
[truncated: 12,277 more rows]
