# Supplementary material for: Thousands of Pristionchus pacificus orphan genes were integrated into developmental networks that respond to diverse environmental microbiota
Source: PLoS Genet. 2023 Jul 3;19(7):e1010832. doi: 10.1371/journal.pgen.1010832 (PMC10348561; doi:10.1371/journal.pgen.1010832)
Supplement: S2 Table — (XLSX) [file pgen.1010832.s012.xlsx]

## Sheet: S2_Table
Gene age analysis, 0:= P. pacificus specific, ... 13 := with homolog in T. spiralis
El Paco gene annotation V3	Phylostratum
Contig45-snapTAU.36	0
Contig85-snapTAU.2	0
Iso_D.12361.1	0
Iso_D.144.1	0
Iso_D.15341.1	0
Iso_D.3268.1	0
Iso_D.432.1	0
Iso_D.722.1	0
Iso_D.8041.1	0
Iso_D.9041.1	0
PPA00141	0
PPA00201	0
PPA00297	0
PPA00391	0
PPA00471	0
PPA00528	0
PPA00550	0
PPA00688	0
PPA01295	0
PPA01641	0
PPA01658	0
PPA01659	0
PPA01698	0
PPA01965	0
PPA01979	0
PPA02355	0
PPA02749	0
PPA02981	0
PPA03141	0
PPA03437	0
PPA03614	0
PPA03704	0
PPA03761	0
PPA03879	0
PPA03907	0
PPA04015	0
PPA04038	0
PPA04406	0
PPA04471	0
PPA04488	0
PPA04599	0
PPA04860	0
PPA05049	0
PPA05068	0
PPA05452	0
PPA05655	0
PPA05702	0
PPA05971	0
PPA06074	0
PPA06126	0
PPA06176	0
PPA06255	0
PPA06296	0
PPA07484	0
PPA07511	0
PPA07515	0
PPA08358	0
PPA08457	0
PPA08499	0
PPA08678	0
PPA08956	0
PPA09096	0
PPA09234	0
PPA09302	0
PPA09503	0
PPA09578	0
PPA09599	0
PPA10159	0
PPA10462	0
PPA11013	0
PPA11019	0
PPA11092	0
PPA11281	0
PPA11305	0
PPA11374	0
PPA11375	0
PPA11776	0
PPA11815	0
PPA12106	0
PPA12152	0
PPA12180	0
PPA12215	0
PPA12219	0
PPA12493	0
PPA12612	0
PPA12673	0
PPA12712	0
PPA12897	0
PPA12925	0
PPA13209	0
PPA13550	0
PPA13771	0
PPA13797	0
PPA14073	0
PPA14288	0
PPA14711	0
PPA14954	0
PPA15041	0
PPA15197	0
PPA15645	0
PPA15684	0
PPA15770	0
PPA15781	0
PPA15910	0
PPA15914	0
PPA15958	0
PPA16479	0
PPA16588	0
PPA17285	0
PPA17418	0
PPA17542	0
PPA17950	0
PPA18154	0
PPA18204	0
PPA18262	0
PPA18329	0
PPA18464	0
PPA18528	0
PPA18657	0
PPA18722	0
PPA18742	0
PPA18792	0
PPA18819	0
PPA18841	0
PPA18870	0
PPA19084	0
PPA19635	0
PPA19649	0
PPA19714	0
PPA19875	0
PPA20060	0
PPA20215	0
PPA20310	0
PPA20311	0
PPA20361	0
PPA20530	0
PPA20857	0
PPA21223	0
PPA21423	0
PPA21834	0
PPA21887	0
PPA21937	0
PPA22006	0
PPA22022	0
PPA22062	0
PPA22341	0
PPA22529	0
PPA22555	0
PPA22970	0
PPA23002	0
PPA23033	0
PPA23052	0
PPA23200	0
PPA23367	0
PPA23461	0
PPA23485	0
PPA23695	0
PPA23828	0
PPA24225	0
PPA24444	0
PPA24446	0
PPA24511	0
PPA24637	0
PPA24956	0
PPA24957	0
PPA25096	0
PPA25710	0
PPA25711	0
PPA25860	0
PPA25920	0
PPA26124	0
PPA26443	0
PPA26445	0
PPA26462	0
PPA26534	0
PPA26606	0
PPA26621	0
PPA26849	0
PPA27448	0
PPA27525	0
PPA27586	0
PPA27616	0
PPA27817	0
PPA27922	0
PPA27927	0
PPA28298	0
PPA28458	0
PPA28547	0
PPA29085	0
PPA29109	0
PPA29499	0
PPA29562	0
PPA29678	0
PPA29789	0
PPA29796	0
PPA29830	0
PPA29887	0
PPA29890	0
PPA29921	0
PPA29922	0
PPA29926	0
PPA29977	0
PPA30011	0
PPA30131	0
PPA30152	0
PPA30175	0
PPA30229	0
PPA30251	0
PPA30355	0
PPA30383	0
PPA30406	0
PPA30427	0
PPA30541	0
PPA30554	0
PPA30566	0
PPA30585	0
PPA30636	0
PPA30645	0
PPA30688	0
PPA30754	0
PPA30835	0
PPA30847	0
PPA30928	0
PPA31197	0
PPA31218	0
PPA31232	0
PPA31268	0
PPA31269	0
PPA31309	0
PPA31370	0
PPA31561	0
PPA31621	0
PPA31634	0
PPA31667	0
PPA31679	0
PPA31706	0
PPA31725	0
PPA31740	0
PPA31828	0
PPA31982	0
PPA32031	0
PPA32041	0
PPA32144	0
PPA32147	0
PPA32184	0
PPA32188	0
PPA32237	0
PPA32253	0
PPA32293	0
PPA32294	0
PPA32405	0
PPA32551	0
PPA32649	0
PPA32656	0
PPA32694	0
PPA32762	0
PPA32763	0
PPA32891	0
PPA32903	0
PPA32919	0
PPA32935	0
PPA32992	0
PPA32993	0
PPA32995	0
PPA33038	0
PPA33078	0
PPA33117	0
PPA33135	0
PPA33146	0
PPA33159	0
PPA33200	0
PPA33203	0
PPA33306	0
PPA33393	0
PPA33426	0
PPA33435	0
PPA33453	0
PPA33454	0
PPA33465	0
PPA33499	0
PPA33500	0
PPA33507	0
PPA33525	0
PPA33541	0
PPA33544	0
PPA33546	0
PPA33585	0
PPA33595	0
PPA33599	0
PPA33604	0
PPA33614	0
PPA33615	0
PPA33651	0
PPA33678	0
PPA33688	0
PPA33694	0
PPA33722	0
PPA33754	0
PPA33756	0
PPA33792	0
PPA33793	0
PPA33832	0
PPA33840	0
PPA33841	0
PPA33846	0
PPA33862	0
PPA33898	0
PPA33916	0
PPA33925	0
PPA33936	0
PPA33952	0
PPA34018	0
PPA34036	0
PPA34060	0
PPA34061	0
PPA34062	0
PPA34063	0
PPA34074	0
PPA34080	0
PPA34137	0
PPA34153	0
PPA34154	0
PPA34159	0
PPA34165	0
PPA34166	0
PPA34189	0
PPA34193	0
PPA34197	0
PPA34203	0
PPA34225	0
PPA34231	0
PPA34268	0
PPA34279	0
PPA34302	0
PPA34332	0
PPA34333	0
PPA34334	0
PPA34355	0
PPA34383	0
PPA34392	0
PPA34417	0
PPA34418	0
PPA34423	0
PPA34443	0
PPA34453	0
PPA34454	0
PPA34455	0
PPA34469	0
PPA34493	0
PPA34494	0
PPA34505	0
PPA34523	0
PPA34541	0
PPA34560	0
PPA34594	0
PPA34604	0
PPA34648	0
PPA34668	0
PPA34678	0
PPA34682	0
PPA34695	0
PPA34699	0
PPA34724	0
PPA34736	0
PPA34766	0
PPA34774	0
PPA34779	0
PPA34784	0
PPA34813	0
PPA34824	0
PPA34827	0
PPA34829	0
PPA34831	0
PPA34834	0
PPA34851	0
PPA34878	0
PPA34910	0
PPA34915	0
PPA34919	0
PPA34926	0
PPA34963	0
PPA34964	0
PPA34967	0
PPA34996	0
PPA35008	0
PPA35033	0
PPA35038	0
PPA35041	0
PPA35042	0
PPA35048	0
PPA35082	0
PPA35083	0
PPA35130	0
PPA35141	0
PPA35146	0
PPA35147	0
PPA35154	0
PPA35168	0
PPA35181	0
PPA35210	0
PPA35229	0
PPA35248	0
PPA35301	0
PPA35307	0
PPA35308	0
PPA35325	0
PPA35327	0
PPA35329	0
PPA35348	0
PPA35414	0
PPA35431	0
PPA35435	0
PPA35469	0
PPA35470	0
PPA35479	0
PPA35498	0
PPA35501	0
PPA35503	0
PPA35504	0
PPA35547	0
PPA35557	0
PPA35583	0
PPA35612	0
PPA35646	0
PPA35743	0
PPA35791	0
PPA35816	0
PPA35831	0
PPA35833	0
PPA35837	0
PPA35840	0
PPA35851	0
PPA35866	0
PPA35873	0
PPA35892	0
PPA35901	0
PPA35910	0
PPA35914	0
PPA35969	0
PPA35982	0
PPA35993	0
PPA36002	0
PPA36012	0
PPA36018	0
PPA36039	0
PPA36061	0
PPA36064	0
PPA36070	0
PPA36072	0
PPA36076	0
PPA36087	0
PPA36093	0
PPA36137	0
PPA36177	0
PPA36191	0
PPA36198	0
PPA36216	0
PPA36236	0
PPA36237	0
PPA36305	0
PPA36311	0
PPA36364	0
PPA36366	0
PPA36393	0
PPA36396	0
PPA36430	0
PPA36440	0
PPA36581	0
PPA36591	0
PPA36652	0
PPA36657	0
PPA36712	0
PPA36723	0
PPA36797	0
PPA36818	0
PPA36819	0
PPA36825	0
PPA36829	0
PPA36839	0
PPA36844	0
PPA36872	0
PPA36873	0
PPA36932	0
PPA36940	0
PPA36990	0
PPA36991	0
PPA36992	0
PPA36996	0
PPA37005	0
PPA37006	0
PPA37013	0
PPA37020	0
PPA37036	0
PPA37037	0
PPA37054	0
PPA37098	0
PPA37123	0
PPA37125	0
PPA37131	0
PPA37132	0
PPA37133	0
PPA37168	0
PPA37169	0
PPA37180	0
PPA37195	0
PPA37210	0
PPA37245	0
PPA37259	0
PPA37260	0
PPA37288	0
PPA37296	0
PPA37327	0
PPA37344	0
PPA37346	0
PPA37372	0
PPA37390	0
PPA37451	0
PPA37462	0
PPA37483	0
PPA37496	0
PPA37505	0
PPA37543	0
PPA37551	0
PPA37562	0
PPA37585	0
PPA37605	0
PPA37623	0
PPA37626	0
PPA37629	0
PPA37639	0
PPA37658	0
PPA37660	0
PPA37661	0
PPA37664	0
PPA37669	0
PPA37671	0
PPA37699	0
PPA37700	0
PPA37740	0
PPA37760	0
PPA37771	0
PPA37813	0
PPA37818	0
PPA37821	0
PPA37861	0
PPA37865	0
PPA37866	0
PPA37879	0
PPA37981	0
PPA38008	0
PPA38014	0
PPA38039	0
PPA38053	0
PPA38077	0
PPA38091	0
PPA38092	0
PPA38135	0
PPA38137	0
PPA38153	0
PPA38159	0
PPA38204	0
PPA38218	0
PPA38246	0
PPA38278	0
PPA38307	0
PPA38325	0
PPA38346	0
PPA38348	0
PPA38356	0
PPA38357	0
PPA38359	0
PPA38389	0
PPA38402	0
PPA38424	0
PPA38445	0
PPA38455	0
PPA38456	0
PPA38459	0
PPA38503	0
PPA38572	0
PPA38668	0
PPA38707	0
PPA38739	0
PPA38746	0
PPA38776	0
PPA38813	0
PPA38817	0
PPA38844	0
PPA38852	0
PPA38882	0
PPA38895	0
PPA38897	0
PPA38898	0
PPA38900	0
PPA38902	0
PPA38911	0
PPA38912	0
PPA38917	0
PPA38918	0
PPA38936	0
PPA38962	0
PPA38966	0
PPA38970	0
PPA38971	0
PPA39016	0
PPA39052	0
PPA39065	0
PPA39086	0
PPA39092	0
PPA39116	0
PPA39156	0
PPA39198	0
PPA39277	0
PPA39289	0
PPA39308	0
PPA39316	0
PPA39317	0
PPA39331	0
PPA39347	0
PPA39353	0
PPA39355	0
PPA39372	0
PPA39428	0
PPA39429	0
PPA39430	0
PPA39446	0
PPA39455	0
PPA39462	0
PPA39463	0
PPA39474	0
PPA39476	0
PPA39483	0
PPA39493	0
PPA39508	0
PPA39522	0
PPA39533	0
PPA39569	0
PPA39589	0
PPA39592	0
PPA39604	0
PPA39607	0
PPA39620	0
PPA39630	0
PPA39634	0
PPA39636	0
PPA39662	0
PPA39671	0
PPA39680	0
PPA39699	0
PPA39710	0
PPA39712	0
PPA39713	0
PPA39722	0
PPA39723	0
PPA39724	0
PPA39725	0
PPA39727	0
PPA39740	0
PPA39749	0
PPA39766	0
PPA39769	0
PPA39780	0
PPA39799	0
PPA39842	0
PPA39845	0
PPA39854	0
PPA39861	0
PPA39865	0
PPA39872	0
PPA39885	0
PPA39896	0
PPA39946	0
PPA39948	0
PPA39973	0
PPA39989	0
PPA39997	0
PPA40010	0
PPA40031	0
PPA40081	0
PPA40108	0
PPA40122	0
PPA40134	0
PPA40175	0
PPA40188	0
PPA40216	0
PPA40222	0
PPA40250	0
PPA40283	0
PPA40292	0
PPA40312	0
PPA40328	0
PPA40330	0
PPA40331	0
PPA40378	0
PPA40430	0
PPA40440	0
PPA40496	0
PPA40517	0
PPA40663	0
PPA40676	0
PPA40703	0
PPA40727	0
PPA40886	0
PPA40906	0
PPA40959	0
PPA40998	0
PPA41066	0
PPA41073	0
PPA41095	0
PPA41123	0
PPA41154	0
PPA41163	0
PPA41196	0
PPA41227	0
PPA41260	0
PPA41288	0
PPA41309	0
PPA41311	0
PPA41338	0
PPA41361	0
PPA41377	0
PPA41395	0
PPA41400	0
PPA41404	0
PPA41418	0
PPA41450	0
PPA41483	0
PPA41484	0
PPA41554	0
PPA41567	0
PPA41571	0
PPA41606	0
PPA41610	0
PPA41616	0
PPA41665	0
PPA41668	0
PPA41757	0
PPA41772	0
PPA41776	0
PPA41780	0
PPA41843	0
PPA41870	0
PPA41871	0
PPA41886	0
PPA41890	0
PPA41900	0
PPA41904	0
PPA41906	0
PPA41933	0
PPA41947	0
PPA41949	0
PPA41967	0
PPA41974	0
PPA41976	0
PPA41979	0
PPA41980	0
PPA41993	0
PPA42001	0
PPA42030	0
PPA42032	0
PPA42033	0
PPA42034	0
PPA42036	0
PPA42044	0
PPA42045	0
PPA42049	0
PPA42057	0
PPA42078	0
PPA42154	0
PPA42162	0
PPA42191	0
PPA42197	0
PPA42218	0
PPA42221	0
PPA42230	0
PPA42286	0
PPA42300	0
PPA42318	0
PPA42348	0
PPA42359	0
PPA42374	0
PPA42382	0
PPA42403	0
PPA42446	0
PPA42465	0
PPA42505	0
PPA42526	0
PPA42530	0
PPA42540	0
PPA42578	0
PPA42611	0
PPA42636	0
PPA42670	0
PPA42685	0
PPA42686	0
PPA42700	0
PPA42763	0
PPA42853	0
PPA42885	0
PPA42899	0
PPA42900	0
PPA42908	0
PPA42915	0
PPA42917	0
PPA42919	0
PPA42925	0
PPA42943	0
PPA42960	0
PPA42961	0
PPA42965	0
PPA42966	0
PPA42967	0
PPA42975	0
PPA42985	0
PPA43022	0
PPA43069	0
PPA43071	0
PPA43074	0
PPA43079	0
PPA43109	0
PPA43128	0
PPA43131	0
PPA43144	0
PPA43147	0
PPA43150	0
PPA43151	0
PPA43152	0
PPA43157	0
PPA43163	0
PPA43165	0
PPA43166	0
PPA43171	0
PPA43175	0
PPA43200	0
PPA43213	0
PPA43230	0
PPA43243	0
PPA43247	0
PPA43300	0
PPA43337	0
PPA43346	0
PPA43365	0
PPA43369	0
PPA43430	0
PPA43438	0
PPA43452	0
PPA43457	0
PPA43459	0
PPA43470	0
PPA43508	0
PPA43509	0
PPA43520	0
PPA43527	0
PPA43542	0
PPA43548	0
PPA43549	0
PPA43552	0
PPA43555	0
PPA43559	0
PPA43577	0
PPA43587	0
PPA43589	0
PPA43592	0
PPA43598	0
PPA43599	0
PPA43601	0
PPA43609	0
PPA43626	0
PPA43628	0
PPA43631	0
PPA43643	0
PPA43653	0
PPA43658	0
PPA43659	0
PPA43660	0
PPA43664	0
PPA43688	0
PPA43695	0
PPA43698	0
PPA43703	0
PPA43704	0
PPA43714	0
PPA43720	0
PPA43725	0
PPA43726	0
PPA43728	0
PPA43730	0
PPA43734	0
PPA43735	0
PPA43737	0
PPA43740	0
PPA43743	0
PPA43747	0
PPA43761	0
PPA43777	0
PPA43790	0
PPA43791	0
PPA43792	0
PPA43793	0
PPA43799	0
PPA43800	0
PPA43801	0
PPA43807	0
PPA43812	0
PPA43814	0
PPA43827	0
PPA43829	0
PPA43830	0
PPA43845	0
PPA43850	0
PPA43852	0
PPA43856	0
PPA43895	0
PPA43899	0
PPA43900	0
PPA43905	0
PPA43914	0
PPA43919	0
PPA43922	0
PPA43925	0
PPA43930	0
PPA43931	0
PPA43933	0
PPA43945	0
PPA43946	0
PPA43959	0
PPA43969	0
PPA43980	0
PPA43982	0
PPA43984	0
PPA43986	0
PPA43999	0
PPA44001	0
PPA44005	0
PPA44011	0
PPA44023	0
PPA44033	0
PPA44034	0
PPA44045	0
PPA44046	0
PPA44059	0
PPA44061	0
PPA44063	0
PPA44066	0
PPA44069	0
PPA44070	0
PPA44076	0
PPA44083	0
PPA44103	0
PPA44111	0
PPA44122	0
PPA44124	0
PPA44133	0
PPA44141	0
PPA44152	0
PPA44166	0
PPA44168	0
PPA44173	0
PPA44174	0
PPA44175	0
PPA44176	0
PPA44177	0
PPA44179	0
PPA44191	0
PPA44194	0
PPA44208	0
PPA44209	0
PPA44211	0
PPA44212	0
PPA44217	0
PPA44219	0
PPA44223	0
PPA44224	0
PPA44228	0
PPA44230	0
PPA44237	0
PPA44245	0
PPA44249	0
PPA44256	0
PPA44259	0
PPA44261	0
PPA44268	0
PPA44287	0
PPA44288	0
PPA44290	0
PPA44294	0
PPA44306	0
PPA44308	0
PPA44311	0
PPA44314	0
PPA44316	0
PPA44323	0
PPA44324	0
PPA44336	0
PPA44337	0
PPA44338	0
PPA44340	0
PPA44341	0
PPA44349	0
PPA44360	0
PPA44362	0
PPA44366	0
PPA44370	0
PPA44371	0
PPA44374	0
PPA44390	0
PPA44392	0
PPA44397	0
PPA44406	0
PPA44410	0
PPA44415	0
PPA44416	0
PPA44417	0
PPA44420	0
PPA44426	0
PPA44431	0
PPA44447	0
PPA44449	0
PPA44456	0
PPA44460	0
PPA44470	0
PPA44485	0
PPA44487	0
PPA44488	0
PPA44490	0
PPA44491	0
PPA44502	0
PPA44510	0
PPA44536	0
PPA44548	0
PPA44561	0
PPA44562	0
PPA44565	0
PPA44566	0
PPA44577	0
PPA44579	0
PPA44580	0
PPA44582	0
PPA44584	0
PPA44588	0
PPA44598	0
PPA44599	0
PPA44610	0
PPA44615	0
PPA44622	0
PPA44623	0
PPA44634	0
PPA44641	0
PPA44646	0
PPA44648	0
PPA44662	0
PPA44663	0
PPA44666	0
PPA44669	0
PPA44671	0
PPA44675	0
PPA44684	0
PPA44687	0
PPA44690	0
PPA44692	0
PPA44696	0
PPA44697	0
PPA44706	0
PPA44712	0
PPA44715	0
PPA44722	0
PPA44727	0
PPA44730	0
PPA44736	0
PPA44761	0
PPA44762	0
PPA44771	0
PPA44782	0
PPA44786	0
PPA44802	0
PPA44806	0
PPA44809	0
PPA44810	0
PPA44834	0
PPA44839	0
PPA44845	0
PPA44852	0
PPA44854	0
PPA44855	0
PPA44866	0
PPA44867	0
PPA44870	0
PPA44873	0
PPA44885	0
PPA44894	0
PPA44895	0
PPA44907	0
PPA44909	0
PPA44922	0
PPA44935	0
PPA44936	0
PPA44943	0
PPA44947	0
PPA44949	0
PPA44953	0
PPA44956	0
PPA44957	0
PPA44969	0
PPA44977	0
PPA44978	0
PPA44981	0
PPA44996	0
PPA45000	0
PPA45001	0
PPA45003	0
PPA45006	0
PPA45008	0
PPA45010	0
PPA45012	0
PPA45015	0
PPA45017	0
PPA45019	0
PPA45020	0
PPA45022	0
PPA45025	0
PPA45026	0
PPA45036	0
PPA45037	0
PPA45040	0
PPA45051	0
PPA45053	0
PPA45056	0
PPA45064	0
PPA45066	0
PPA45071	0
PPA45072	0
PPA45076	0
PPA45087	0
PPA45099	0
PPA45106	0
PPA45112	0
PPA45121	0
PPA45127	0
PPA45136	0
PPA45138	0
PPA45139	0
PPA45143	0
PPA45148	0
PPA45149	0
PPA45156	0
PPA45159	0
PPA45162	0
PPA45165	0
PPA45166	0
PPA45168	0
PPA45174	0
PPA45187	0
PPA45189	0
PPA45201	0
PPA45202	0
PPA45211	0
PPA45212	0
PPA45213	0
PPA45220	0
PPA45221	0
PPA45235	0
PPA45252	0
PPA45260	0
PPA45262	0
PPA45279	0
PPA45291	0
PPA45295	0
PPA45297	0
PPA45306	0
PPA45309	0
PPA45313	0
PPA45314	0
PPA45317	0
PPA45318	0
PPA45332	0
PPA45333	0
PPA45334	0
PPA45335	0
PPA45336	0
PPA45337	0
PPA45338	0
PPA45339	0
PPA45340	0
PPA45341	0
PPA45342	0
PPA45345	0
PPA45346	0
PPA45347	0
PPA45354	0
PPA45356	0
PPA45357	0
PPA45359	0
PPA45383	0
PPA45386	0
PPA45388	0
PPA45392	0
PPA45405	0
PPA45413	0
PPA45414	0
PPA45423	0
PPA45425	0
PPA45427	0
PPA45434	0
PPA45436	0
PPA45438	0
PPA45445	0
PPA45447	0
PPA45455	0
PPA45462	0
PPA45475	0
PPA45476	0
PPA45478	0
PPA45484	0
PPA45485	0
PPA45505	0
PPA45508	0
PPA45523	0
PPA45528	0
PPA45538	0
PPA45544	0
PPA45552	0
PPA45582	0
PPA45600	0
PPA45603	0
PPA45611	0
PPA45636	0
PPA45640	0
PPA45659	0
PPA45662	0
PPA45663	0
PPA45664	0
PPA45674	0
PPA45675	0
PPA45676	0
PPA45677	0
PPA45681	0
PPA45688	0
PPA45697	0
PPA45702	0
PPA45704	0
PPA45713	0
PPA45720	0
PPA45724	0
PPA45730	0
PPA45746	0
PPA45752	0
PPA45756	0
PPA45760	0
PPA45764	0
PPA45768	0
PPA45771	0
PPA45776	0
PPA45785	0
PPA45792	0
PPA45804	0
PPA45805	0
PPA45811	0
PPA45817	0
PPA45820	0
PPA45821	0
PPA45832	0
PPA45837	0
PPA45839	0
PPA45843	0
PPA45844	0
PPA45848	0
PPA45852	0
PPA45854	0
PPA45876	0
PPA45877	0
PPA45878	0
PPA45902	0
PPA45905	0
PPA45917	0
PPA45918	0
PPA45922	0
PPA45924	0
PPA45926	0
PPA45931	0
PPA45940	0
PPA45942	0
PPA45950	0
PPA45951	0
PPA45974	0
PPA45992	0
PPA45993	0
PPA46002	0
PPA46021	0
PPA46022	0
PPA46025	0
PPA46026	0
PPA46037	0
PPA46055	0
PPA46057	0
PPA46065	0
PPA46071	0
PPA46080	0
PPA46081	0
PPA46089	0
PPA46098	0
PPA46114	0
PPA46120	0
PPA46121	0
PPA46125	0
PPA46126	0
PPA46129	0
PPA46130	0
PPA46133	0
PPA46136	0
PPA46138	0
PPA46139	0
PPA46143	0
PPA46146	0
PPA46147	0
PPA46164	0
PPA46188	0
PPA46189	0
PPA46192	0
PPA46197	0
PPA46198	0
PPA46201	0
PPA46212	0
PPA46215	0
PPA46216	0
PPA46217	0
PPA46218	0
PPA46230	0
PPA46234	0
PPA46236	0
PPA46241	0
PPA46244	0
PPA46253	0
PPA46260	0
PPA46290	0
PPA46292	0
PPA46303	0
PPA46311	0
PPA46318	0
PPA46320	0
PPA46321	0
PPA46329	0
PPA46341	0
PPA46348	0
PPA46357	0
PPA46358	0
PPA46359	0
PPA46370	0
PPA46376	0
PPA46377	0
PPA46379	0
PPA46381	0
PPA46382	0
PPA46389	0
PPA46394	0
PPA46401	0
PPA46410	0
PPA46419	0
PPA46420	0
PPA46422	0
PPA46445	0
PPA46447	0
PPA46451	0
PPA46453	0
PPA46461	0
PPA46469	0
PPA46470	0
UMA-S112-11.32-mRNA-1_frag	0
UMM-S13-20.15-mRNA-1_frag	0
UMM-S2847-29.36-mRNA-1_frag	0
UMM-S2864-9.13-mRNA-1_frag	0
UMM-S469-1.43-mRNA-1_frag.1	0
UMM-S50-4.39-mRNA-1_frag.1	0
UMS-S112-2.48-mRNA-1_frag_1	0
isopolya.4325.2	0
ppa_stranded_DN10889_c0_g1_i1	0
ppa_stranded_DN10911_c0_g1_i1	0
ppa_stranded_DN12199_c0_g1_i1	0
ppa_stranded_DN12575_c0_g1_i1	0
ppa_stranded_DN12650_c0_g1_i1	0
ppa_stranded_DN13430_c0_g1_i1	0
ppa_stranded_DN13490_c0_g1_i1	0
ppa_stranded_DN14949_c0_g1_i1	0
ppa_stranded_DN15555_c0_g2_i1	0
ppa_stranded_DN15653_c0_g2_i1	0
ppa_stranded_DN15655_c0_g1_i1	0
ppa_stranded_DN15761_c0_g1_i1	0
ppa_stranded_DN16144_c0_g2_i1	0
ppa_stranded_DN16889_c0_g1_i1	0
ppa_stranded_DN16889_c1_g1_i1	0
ppa_stranded_DN17305_c0_g2_i1	0
ppa_stranded_DN17337_c0_g1_i1	0
ppa_stranded_DN17554_c1_g1_i1	0
ppa_stranded_DN17620_c0_g2_i1	0
ppa_stranded_DN17847_c0_g1_i1	0
ppa_stranded_DN19229_c1_g1_i1	0
ppa_stranded_DN19509_c0_g1_i1	0
ppa_stranded_DN19633_c0_g3_i1	0
ppa_stranded_DN19674_c0_g1_i1	0
ppa_stranded_DN19715_c1_g1_i1	0
ppa_stranded_DN19889_c0_g1_i1	0
ppa_stranded_DN20173_c0_g2_i1	0
ppa_stranded_DN20203_c0_g1_i1	0
ppa_stranded_DN20268_c0_g1_i1	0
ppa_stranded_DN20519_c0_g1_i1	0
ppa_stranded_DN20520_c0_g1_i1	0
ppa_stranded_DN20671_c0_g1_i1	0
ppa_stranded_DN20947_c0_g1_i1	0
ppa_stranded_DN21383_c0_g2_i1	0
ppa_stranded_DN21563_c0_g1_i1	0
ppa_stranded_DN21579_c0_g1_i1	0
ppa_stranded_DN21603_c1_g1_i1	0
ppa_stranded_DN22281_c0_g2_i1	0
ppa_stranded_DN23302_c0_g1_i1	0
ppa_stranded_DN23800_c0_g3_i1	0
ppa_stranded_DN23901_c0_g2_i2	0
ppa_stranded_DN24823_c0_g3_i1	0
ppa_stranded_DN24823_c0_g4_i1	0
ppa_stranded_DN24858_c0_g2_i2	0
ppa_stranded_DN25430_c0_g3_i1	0
ppa_stranded_DN25815_c0_g1_i1	0
ppa_stranded_DN25956_c1_g1_i1	0
ppa_stranded_DN26032_c0_g1_i1	0
ppa_stranded_DN26493_c0_g1_i1	0
ppa_stranded_DN26542_c0_g1_i1	0
ppa_stranded_DN26608_c0_g1_i1	0
ppa_stranded_DN26674_c0_g1_i3	0
ppa_stranded_DN27105_c0_g1_i1	0
ppa_stranded_DN27499_c0_g1_i2	0
ppa_stranded_DN28172_c0_g1_i1	0
ppa_stranded_DN28215_c0_g1_i1	0
ppa_stranded_DN28339_c3_g1_i1	0
ppa_stranded_DN28665_c0_g2_i2	0
ppa_stranded_DN28735_c0_g2_i2	0
ppa_stranded_DN28876_c0_g1_i5	0
ppa_stranded_DN29082_c0_g5_i2	0
ppa_stranded_DN29114_c3_g1_i1	0
ppa_stranded_DN29118_c2_g2_i1	0
ppa_stranded_DN29268_c0_g1_i1	0
ppa_stranded_DN29470_c0_g3_i4	0
ppa_stranded_DN29629_c0_g1_i2	0
ppa_stranded_DN29636_c0_g1_i1	0
ppa_stranded_DN29831_c0_g5_i1	0
ppa_stranded_DN29846_c1_g1_i1	0
ppa_stranded_DN30264_c1_g2_i3	0
ppa_stranded_DN30428_c1_g1_i14	0
ppa_stranded_DN30632_c1_g19_i1	0
ppa_stranded_DN31012_c0_g1_i1	0
ppa_stranded_DN31054_c3_g3_i1	0
ppa_stranded_DN31134_c2_g1_i2	0
ppa_stranded_DN31172_c0_g1_i20	0
ppa_stranded_DN31286_c1_g3_i3	0
ppa_stranded_DN31301_c0_g1_i1	0
ppa_stranded_DN31406_c4_g1_i4	0
ppa_stranded_DN31408_c6_g1_i1	0
ppa_stranded_DN31433_c3_g4_i1	0
ppa_stranded_DN31565_c0_g3_i2	0
ppa_stranded_DN31630_c0_g8_i2	0
ppa_stranded_DN32378_c0_g1_i1	0
ppa_stranded_DN32413_c0_g1_i1	0
ppa_stranded_DN32501_c0_g1_i1	0
ppa_stranded_DN32866_c0_g1_i1	0
ppa_stranded_DN33339_c0_g1_i1	0
ppa_stranded_DN33512_c0_g1_i1	0
ppa_stranded_DN33974_c0_g1_i1	0
ppa_stranded_DN34054_c0_g1_i1	0
ppa_stranded_DN34245_c0_g1_i1	0
ppa_stranded_DN35067_c0_g1_i1	0
ppa_stranded_DN35565_c0_g1_i1	0
ppa_stranded_DN35667_c0_g1_i1	0
ppa_stranded_DN3582_c0_g1_i1	0
ppa_stranded_DN36255_c0_g1_i1	0
ppa_stranded_DN36517_c0_g1_i1	0
ppa_stranded_DN37955_c0_g1_i1	0
ppa_stranded_DN38079_c0_g1_i1	0
ppa_stranded_DN38204_c0_g2_i1	0
ppa_stranded_DN38229_c0_g1_i1	0
ppa_stranded_DN38436_c0_g1_i1	0
ppa_stranded_DN39459_c0_g1_i1	0
ppa_stranded_DN40124_c0_g1_i1	0
ppa_stranded_DN4013_c0_g1_i1	0
ppa_stranded_DN40542_c0_g1_i1	0
ppa_stranded_DN4093_c0_g1_i1	0
ppa_stranded_DN41338_c0_g1_i1	0
ppa_stranded_DN41518_c0_g1_i1	0
ppa_stranded_DN42093_c0_g1_i1	0
ppa_stranded_DN44386_c0_g1_i1	0
ppa_stranded_DN44490_c0_g1_i1	0
ppa_stranded_DN44692_c0_g1_i1	0
ppa_stranded_DN44793_c0_g1_i1	0
ppa_stranded_DN45162_c0_g1_i1	0
ppa_stranded_DN45350_c0_g1_i1	0
ppa_stranded_DN46660_c0_g1_i1	0
ppa_stranded_DN48256_c0_g1_i1	0
ppa_stranded_DN48781_c0_g1_i1	0
ppa_stranded_DN48819_c0_g1_i1	0
ppa_stranded_DN48934_c0_g1_i1	0
ppa_stranded_DN49414_c0_g1_i1	0
ppa_stranded_DN49419_c0_g1_i1	0
ppa_stranded_DN49748_c0_g1_i1	0
ppa_stranded_DN50256_c0_g1_i1	0
ppa_stranded_DN51446_c0_g1_i1	0
ppa_stranded_DN565_c0_g1_i1	0
ppa_stranded_DN5676_c0_g1_i1	0
ppa_stranded_DN5676_c1_g1_i1	0
ppa_stranded_DN684_c0_g1_i1	0
ppa_stranded_DN7230_c0_g1_i1	0
ppa_stranded_DN7259_c0_g2_i1	0
ppa_stranded_DN7376_c0_g1_i1	0
ppa_stranded_DN7635_c1_g1_i1	0
ppa_stranded_DN8014_c0_g1_i2	0
ppa_stranded_DN8568_c0_g2_i1	0
ppa_stranded_DN9485_c0_g1_i1	0
ppa_stranded_DN9723_c0_g1_i1	0
Iso_D.13847.1	1
Iso_D.15219.1	1
PPA01049	1
PPA03122	1
PPA03392	1
PPA03401	1
PPA03403	1
PPA03514	1
PPA03568	1
PPA03639	1
PPA03972	1
PPA04012	1
PPA04014	1
PPA04079	1
PPA04310	1
PPA05120	1
PPA06232	1
PPA07063	1
PPA07578	1
PPA08066	1
PPA08081	1
PPA08487	1
PPA08621	1
PPA08636	1
PPA08958	1
PPA09629	1
PPA10067	1
PPA10240	1
PPA10241	1
PPA10639	1
PPA11078	1
PPA12020	1
PPA12527	1
PPA12671	1
PPA12746	1
PPA13661	1
PPA13957	1
PPA14568	1
PPA14611	1
PPA15377	1
PPA15451	1
PPA15942	1
PPA16814	1
PPA16956	1
PPA18316	1
PPA19303	1
PPA19613	1
PPA20547	1
PPA21006	1
PPA22441	1
PPA22596	1
PPA23756	1
PPA23877	1
PPA24491	1
PPA25540	1
PPA26381	1
PPA26921	1
PPA26924	1
PPA27992	1
PPA28088	1
PPA28756	1
PPA29060	1
PPA29647	1
PPA29988	1
PPA30120	1
PPA30982	1
PPA31449	1
PPA31860	1
PPA31884	1
PPA32205	1
PPA32787	1
PPA33086	1
PPA33186	1
PPA33239	1
PPA33455	1
PPA33476	1
PPA33489	1
PPA33497	1
PPA33607	1
PPA33639	1
PPA33686	1
PPA33690	1
PPA33806	1
PPA33863	1
PPA33887	1
PPA33924	1
PPA34210	1
PPA34318	1
PPA34353	1
PPA34354	1
PPA34414	1
PPA34442	1
PPA34492	1
PPA34507	1
PPA34508	1
PPA34539	1
PPA34554	1
PPA34572	1
PPA34587	1
PPA34654	1
PPA34780	1
PPA34789	1
PPA35030	1
PPA35065	1
PPA35068	1
PPA35077	1
PPA35087	1
PPA35198	1
PPA35221	1
PPA35227	1
PPA35313	1
PPA35355	1
PPA35360	1
PPA35383	1
PPA35517	1
PPA35800	1
PPA35817	1
PPA35834	1
PPA35861	1
PPA35931	1
PPA35935	1
PPA35995	1
PPA36025	1
PPA36067	1
PPA36202	1
PPA36265	1
PPA36292	1
PPA36293	1
PPA36578	1
PPA36597	1
PPA36599	1
PPA36637	1
PPA36686	1
PPA36701	1
PPA36752	1
PPA36761	1
PPA36890	1
PPA36954	1
PPA37008	1
PPA37014	1
PPA37026	1
PPA37130	1
PPA37206	1
PPA37383	1
PPA37389	1
PPA37399	1
PPA37589	1
PPA37592	1
PPA37702	1
PPA37859	1
PPA37873	1
PPA38374	1
PPA38465	1
PPA38538	1
PPA38539	1
PPA38540	1
PPA38541	1
PPA38602	1
PPA38811	1
PPA38821	1
PPA38862	1
PPA38887	1
PPA38889	1
PPA38893	1
PPA38910	1
PPA38969	1
PPA38989	1
PPA38991	1
PPA39013	1
PPA39044	1
PPA39046	1
PPA39048	1
PPA39050	1
PPA39223	1
PPA39320	1
PPA39333	1
PPA39334	1
PPA39431	1
PPA39466	1
PPA39540	1
PPA39552	1
PPA39613	1
PPA39697	1
PPA39731	1
PPA39745	1
PPA39844	1
PPA39864	1
PPA40070	1
PPA40209	1
PPA40447	1
PPA40557	1
PPA41082	1
PPA41160	1
PPA41278	1
PPA41312	1
PPA41408	1
PPA41692	1
PPA41753	1
PPA42129	1
PPA42133	1
PPA42182	1
PPA42215	1
PPA42223	1
PPA42224	1
PPA42282	1
PPA42315	1
PPA42354	1
PPA42596	1
PPA42608	1
PPA42648	1
PPA42762	1
PPA42826	1
PPA42922	1
PPA42946	1
PPA43061	1
PPA43087	1
PPA43105	1
PPA43118	1
PPA43122	1
PPA43159	1
PPA43177	1
PPA43190	1
PPA43193	1
PPA43231	1
PPA43323	1
PPA43350	1
PPA43359	1
PPA43373	1
PPA43521	1
PPA43607	1
PPA43622	1
PPA43627	1
PPA43709	1
PPA43758	1
PPA43787	1
PPA43809	1
PPA43832	1
PPA43857	1
PPA43915	1
PPA43947	1
PPA44006	1
PPA44019	1
PPA44029	1
PPA44054	1
PPA44074	1
PPA44087	1
PPA44181	1
PPA44195	1
PPA44215	1
PPA44299	1
PPA44334	1
PPA44383	1
PPA44384	1
PPA44386	1
PPA44445	1
PPA44446	1
PPA44489	1
PPA44520	1
PPA44523	1
PPA44609	1
PPA44616	1
PPA44639	1
PPA44678	1
PPA44694	1
PPA44703	1
PPA44757	1
PPA44773	1
PPA44781	1
PPA44801	1
PPA44848	1
PPA44861	1
PPA44876	1
PPA44923	1
PPA45049	1
PPA45065	1
PPA45107	1
PPA45134	1
PPA45142	1
PPA45160	1
PPA45167	1
PPA45194	1
PPA45231	1
PPA45255	1
PPA45265	1
PPA45286	1
PPA45287	1
PPA45298	1
PPA45301	1
PPA45315	1
PPA45378	1
PPA45390	1
PPA45422	1
PPA45599	1
PPA45668	1
PPA45680	1
PPA45709	1
PPA45731	1
PPA45733	1
PPA45734	1
PPA45796	1
PPA45826	1
PPA45847	1
PPA45867	1
PPA45900	1
PPA45933	1
PPA45984	1
PPA46099	1
PPA46127	1
PPA46151	1
PPA46186	1
PPA46213	1
PPA46227	1
PPA46238	1
PPA46239	1
PPA46246	1
PPA46307	1
PPA46333	1
PPA46398	1
PPA46407	1
PPA46438	1
PPA46459	1
ppa_stranded_DN1584_c0_g1_i1	1
ppa_stranded_DN17079_c0_g1_i1	1
ppa_stranded_DN17415_c0_g1_i1	1
ppa_stranded_DN17489_c0_g1_i2	1
ppa_stranded_DN22009_c0_g1_i2	1
ppa_stranded_DN23226_c0_g1_i2	1
ppa_stranded_DN26687_c0_g1_i1	1
ppa_stranded_DN29608_c1_g1_i1	1
ppa_stranded_DN30442_c0_g1_i1	1
ppa_stranded_DN31150_c0_g2_i3	1
ppa_stranded_DN41731_c0_g1_i1	1
ppa_stranded_DN49229_c0_g1_i1	1
ppa_stranded_DN50870_c0_g1_i1	1
ppa_stranded_DN8329_c0_g2_i1	1
Contig77-snapTAU.85	2
Contig9-snapTAU.98	2
PPA00265	2
PPA00402	2
PPA00466	2
PPA00596	2
PPA00988	2
PPA01081	2
PPA01147	2
PPA01209	2
PPA01531	2
PPA01568	2
PPA01941	2
PPA01947	2
PPA02000	2
PPA02291	2
PPA02343	2
PPA02451	2
PPA02758	2
PPA02798	2
PPA02904	2
PPA03123	2
PPA03394	2
PPA03396	2
PPA03397	2
PPA03404	2
PPA03424	2
PPA03449	2
PPA03583	2
PPA03606	2
PPA03611	2
PPA03736	2
PPA03874	2
PPA03912	2
PPA03970	2
PPA04287	2
PPA04300	2
PPA04394	2
PPA04515	2
PPA04594	2
PPA04691	2
PPA04864	2
PPA04960	2
PPA05060	2
PPA05061	2
PPA05080	2
PPA05252	2
PPA05292	2
PPA05298	2
PPA05331	2
PPA05352	2
PPA05354	2
PPA05427	2
PPA05619	2
PPA05657	2
PPA05668	2
PPA05689	2
PPA06185	2
PPA06186	2
PPA06299	2
PPA06300	2
PPA06305	2
PPA06334	2
PPA06337	2
PPA06354	2
PPA06878	2
PPA07047	2
PPA07056	2
PPA07101	2
PPA07102	2
PPA07104	2
PPA07383	2
PPA07387	2
PPA07501	2
PPA07536	2
PPA07632	2
PPA07726	2
PPA07963	2
PPA08641	2
PPA08730	2
PPA08946	2
PPA09052	2
PPA09237	2
PPA09238	2
PPA09240	2
PPA09333	2
PPA09335	2
PPA09402	2
PPA09594	2
PPA09775	2
PPA09829	2
PPA09881	2
PPA10153	2
PPA10186	2
PPA10328	2
PPA10344	2
PPA10402	2
PPA10563	2
PPA10581	2
PPA10756	2
PPA11060	2
PPA11371	2
PPA11372	2
PPA11505	2
PPA11726	2
PPA12021	2
PPA12267	2
PPA12329	2
PPA12349	2
PPA13692	2
PPA14067	2
PPA14377	2
PPA14565	2
PPA14728	2
PPA14795	2
PPA14904	2
PPA15108	2
PPA15109	2
PPA15170	2
PPA15212	2
PPA15365	2
PPA15561	2
PPA15777	2
PPA15783	2
PPA15795	2
PPA15807	2
PPA15808	2
PPA15859	2
PPA15905	2
PPA15911	2
PPA15917	2
PPA15918	2
PPA15959	2
PPA15976	2
PPA16149	2
PPA16365	2
PPA17351	2
PPA17682	2
PPA17794	2
PPA18103	2
PPA18177	2
PPA18264	2
PPA18334	2
PPA18380	2
PPA18750	2
PPA18773	2
PPA18816	2
PPA18817	2
PPA18820	2
PPA18821	2
[truncated: 26,898 more rows]
