# Supplementary material for: Thousands of Pristionchus pacificus orphan genes were integrated into developmental networks that respond to diverse environmental microbiota
Source: PLoS Genet. 2023 Jul 3;19(7):e1010832. doi: 10.1371/journal.pgen.1010832 (PMC10348561; doi:10.1371/journal.pgen.1010832)
Supplement: S3 Table — (XLSX) [file pgen.1010832.s013.xlsx]

## Sheet: S3_Table
Annotation of protein domains
El Paco gene annotation V3	Protein domain
Contig0-snapTAU.110	PF00562.30:RNA_pol_Rpb2_6
Contig0-snapTAU.110	PF04561.16:RNA_pol_Rpb2_2
Contig0-snapTAU.110	PF04563.17:RNA_pol_Rpb2_1
Contig0-snapTAU.110	PF04565.18:RNA_pol_Rpb2_3
Contig0-snapTAU.110	PF04566.15:RNA_pol_Rpb2_4
Contig0-snapTAU.110	PF04567.19:RNA_pol_Rpb2_5
Contig0-snapTAU.189	PF06268.15:Fascin
Contig0-snapTAU.536	PF01433.22:Peptidase_M1
Contig0-snapTAU.536	PF17900.3:Peptidase_M1_N
Contig0-snapTAU.563	PF01400.26:Astacin
Contig0-snapTAU.703	PF00005.29:ABC_tran
Contig0-snapTAU.703	PF00664.25:ABC_membrane
Contig0-snapTAU.703	PF02463.21:SMC_N
Contig0-snapTAU.703	PF13401.8:AAA_22
Contig0-snapTAU.703	PF13481.8:AAA_25
Contig0-snapTAU.718	PF00001.23:7tm_1
Contig0-snapTAU.718	PF10326.11:7TM_GPCR_Str
Contig0-snapTAU.780	PF01073.21:3Beta_HSD
Contig0-snapTAU.780	PF01370.23:Epimerase
Contig0-snapTAU.780	PF03015.21:Sterile
Contig0-snapTAU.780	PF04321.19:RmlD_sub_bind
Contig0-snapTAU.780	PF07993.14:NAD_binding_4
Contig0-snapTAU.795	PF17787.3:PH_14
Contig0-snapTAU.796	PF00388.21:PI-PLC-X
Contig0-snapTAU.796	PF09279.13:EF-hand_like
Contig0-snapTAU.797	PF00387.21:PI-PLC-Y
Contig100-snap.84	PF01833.26:TIG
Contig100-snap.84	PF15469.8:Sec5
Contig102-snapTAU.77	PF07245.13:Phlebovirus_G2
Contig102-snapTAU.78	PF00078.29:RVT_1
Contig102-snapTAU.78	PF03564.17:DUF1759
Contig102-snapTAU.78	PF05380.15:Peptidase_A17
Contig102-snapTAU.78	PF17921.3:Integrase_H2C2
Contig102-snapTAU.84	PF01569.23:PAP2
Contig102-snapTAU.84	PF14360.8:PAP2_C
Contig102-snapTAU.84	PF14378.8:PAP2_3
Contig103-snapTAU.33	PF00400.34:WD40
Contig103-snapTAU.35	PF00400.34:WD40
Contig103-snapTAU.35	PF08799.13:PRP4
Contig103-snapTAU.35	PF12894.9:ANAPC4_WD40
Contig103-snapTAU.36	PF01000.28:RNA_pol_A_bac
Contig103-snapTAU.36	PF01193.26:RNA_pol_L
Contig103-snapTAU.62	PF01391.20:Collagen
Contig103-snapTAU.62	PF01484.19:Col_cuticle_N
Contig103-snapTAU.7	PF00240.25:ubiquitin
Contig104-snapTAU.53	PF00704.30:Glyco_hydro_18
Contig104-snapTAU.53	PF01607.26:CBM_14
Contig104-snapTAU.72	PF01391.20:Collagen
Contig104-snapTAU.73	PF08444.12:Gly_acyl_tr_C
Contig104-snapTAU.98	PF10317.11:7TM_GPCR_Srd
Contig104-snapTAU.98	PF10319.11:7TM_GPCR_Srj
Contig104-snapTAU.98	PF10326.11:7TM_GPCR_Str
Contig106-snapTAU.42	PF00059.23:Lectin_C
Contig10-snap.103	PF01699.26:Na_Ca_ex
Contig10-snap.103	PF10326.11:7TM_GPCR_Str
Contig10-snap.215	PF00112.25:Peptidase_C1
Contig10-snap.215	PF03051.17:Peptidase_C1_2
Contig10-snap.216	PF00001.23:7tm_1
Contig10-snap.75	PF00104.32:Hormone_recep
Contig10-snap.75	PF00105.20:zf-C4
Contig10-snap.79	PF00105.20:zf-C4
Contig10-snapTAU.135	PF00561.22:Abhydrolase_1
Contig10-snapTAU.135	PF12146.10:Hydrolase_4
Contig10-snapTAU.135	PF12697.9:Abhydrolase_6
Contig10-snapTAU.136	PF00561.22:Abhydrolase_1
Contig10-snapTAU.136	PF07819.15:PGAP1
Contig10-snapTAU.136	PF12146.10:Hydrolase_4
Contig10-snapTAU.136	PF12697.9:Abhydrolase_6
Contig10-snapTAU.145	PF00104.32:Hormone_recep
Contig10-snapTAU.145	PF00105.20:zf-C4
Contig10-snapTAU.234	PF06399.15:GFRP
Contig10-snapTAU.234	PF10318.11:7TM_GPCR_Srh
Contig10-snapTAU.360	PF01423.24:LSM
Contig10-snapTAU.360	PF14438.8:SM-ATX
Contig10-snapTAU.441	PF05120.14:GvpG
Contig10-snapTAU.441	PF06464.13:DMAP_binding
Contig10-snapTAU.486	PF01391.20:Collagen
Contig10-snapTAU.486	PF01484.19:Col_cuticle_N
Contig10-snapTAU.70	PF02118.23:Srg
Contig10-snapTAU.70	PF10323.11:7TM_GPCR_Srv
Contig10-snapTAU.70	PF10328.11:7TM_GPCR_Srx
Contig10-snapTAU.71	PF00201.20:UDPGT
Contig10-snapTAU.71	PF04101.18:Glyco_tran_28_C
Contig10-snapTAU.91	PF00104.32:Hormone_recep
Contig10-snapTAU.91	PF00105.20:zf-C4
Contig110-snapTAU.48	PF00587.27:tRNA-synt_2b
Contig112-snapTAU.8	PF01248.28:Ribosomal_L7Ae
Contig113-snapTAU.29	PF10317.11:7TM_GPCR_Srd
Contig113-snapTAU.29	PF10326.11:7TM_GPCR_Str
Contig113-snapTAU.52	PF02931.25:Neur_chan_LBD
Contig113-snapTAU.77_curated	PF02931.25:Neur_chan_LBD
Contig116-snapTAU.58	PF00067.24:p450
Contig118-snapTAU.1	PF01630.20:Glyco_hydro_56
Contig11-snap.31	PF00104.32:Hormone_recep
Contig11-snap.31	PF00105.20:zf-C4
Contig11-snapTAU.103	PF01681.19:C6
Contig11-snapTAU.104	PF00201.20:UDPGT
Contig11-snapTAU.104	PF04101.18:Glyco_tran_28_C
Contig11-snapTAU.104	PF07690.18:MFS_1
Contig11-snapTAU.274	PF00270.31:DEAD
Contig11-snapTAU.274	PF00271.33:Helicase_C
Contig11-snapTAU.274	PF04408.25:HA2
Contig11-snapTAU.274	PF07717.18:OB_NTP_bind
Contig11-snapTAU.274	PF13401.8:AAA_22
Contig11-snapTAU.415	PF00154.23:RecA
Contig11-snapTAU.415	PF06745.15:ATPase
Contig11-snapTAU.415	PF08423.13:Rad51
Contig11-snapTAU.415	PF13481.8:AAA_25
Contig11-snapTAU.517	PF03364.22:Polyketide_cyc
Contig11-snapTAU.521	PF00439.27:Bromodomain
Contig11-snapTAU.521	PF00569.19:ZZ
Contig11-snapTAU.521	PF02135.18:zf-TAZ
Contig11-snapTAU.521	PF02172.18:KIX
Contig11-snapTAU.521	PF06001.15:DUF902
Contig11-snapTAU.521	PF08214.13:HAT_KAT11
Contig11-snapTAU.521	PF16987.7:KIX_2
Contig11-snapTAU.525	PF00069.27:Pkinase
Contig11-snapTAU.525	PF01636.25:APH
Contig11-snapTAU.525	PF07714.19:PK_Tyr_Ser-Thr
Contig11-snapTAU.525	PF14531.8:Kinase-like
Contig11-snapTAU.526	PF12490.10:BCAS3
Contig11-snapTAU.554	PF00620.29:RhoGAP
Contig11-snapTAU.85	PF00009.29:GTP_EFTU
Contig11-snapTAU.85	PF00025.23:Arf
Contig11-snapTAU.85	PF00071.24:Ras
Contig11-snapTAU.85	PF00438.22:S-AdoMet_synt_N
Contig11-snapTAU.85	PF00503.22:G-alpha
Contig11-snapTAU.85	PF01926.25:MMR_HSR1
Contig11-snapTAU.85	PF02773.18:S-AdoMet_synt_C
Contig11-snapTAU.85	PF08477.15:Roc
Contig11-snapTAU.85	PF09439.12:SRPRB
Contig120-snapTAU.15	PF00497.22:SBP_bac_3
Contig1228-snapTAU.1	PF12762.9:DDE_Tnp_IS1595
Contig125-snapTAU.60	PF00635.28:Motile_Sperm
Contig126-snapTAU.24	PF00104.32:Hormone_recep
Contig126-snapTAU.24	PF00105.20:zf-C4
Contig129-snapTAU.11	PF10320.11:7TM_GPCR_Srsx
Contig12-snap.49	PF00069.27:Pkinase
Contig12-snap.49	PF00211.22:Guanylate_cyc
Contig12-snap.49	PF01094.30:ANF_receptor
Contig12-snap.49	PF07714.19:PK_Tyr_Ser-Thr
Contig12-snapTAU.108	PF08395.14:7tm_7
Contig12-snapTAU.140	PF00005.29:ABC_tran
Contig12-snapTAU.140	PF00664.25:ABC_membrane
Contig12-snapTAU.140	PF02463.21:SMC_N
Contig12-snapTAU.140	PF03193.18:RsgA_GTPase
Contig12-snapTAU.140	PF03215.17:Rad17
Contig12-snapTAU.140	PF09818.11:ABC_ATPase
Contig12-snapTAU.140	PF13191.8:AAA_16
Contig12-snapTAU.140	PF13401.8:AAA_22
Contig12-snapTAU.140	PF13555.8:AAA_29
Contig12-snapTAU.140	PF13604.8:AAA_30
Contig12-snapTAU.208	PF00201.20:UDPGT
Contig12-snapTAU.208	PF04101.18:Glyco_tran_28_C
Contig12-snapTAU.260	PF01633.22:Choline_kinase
Contig12-snapTAU.260	PF01636.25:APH
Contig12-snapTAU.260	PF02958.22:EcKL
Contig12-snapTAU.260	PF07914.13:DUF1679
Contig12-snapTAU.267	PF00069.27:Pkinase
Contig12-snapTAU.267	PF07714.19:PK_Tyr_Ser-Thr
Contig12-snapTAU.388	PF01400.26:Astacin
Contig12-snapTAU.420	PF00043.27:GST_C
Contig12-snapTAU.420	PF02798.22:GST_N
Contig12-snapTAU.420	PF13409.8:GST_N_2
Contig12-snapTAU.420	PF13417.8:GST_N_3
Contig12-snapTAU.420	PF14497.8:GST_C_3
Contig12-snapTAU.421	PF01596.19:Methyltransf_3
Contig12-snapTAU.421	PF04989.14:CmcI
Contig12-snapTAU.457	PF07690.18:MFS_1
Contig12-snapTAU.467	PF08240.14:ADH_N
Contig12-snapTAU.506	PF00069.27:Pkinase
Contig12-snapTAU.506	PF00211.22:Guanylate_cyc
Contig12-snapTAU.506	PF01094.30:ANF_receptor
Contig12-snapTAU.506	PF07701.16:HNOBA
Contig12-snapTAU.506	PF07714.19:PK_Tyr_Ser-Thr
Contig12-snapTAU.546	PF00858.26:ASC
Contig12-snapTAU.96	PF01764.27:Lipase_3
Contig12-snapTAU.97	PF01764.27:Lipase_3
Contig131-snap.7	PF00069.27:Pkinase
Contig131-snap.7	PF07714.19:PK_Tyr_Ser-Thr
Contig131-snapTAU.18	PF00069.27:Pkinase
Contig131-snapTAU.18	PF07714.19:PK_Tyr_Ser-Thr
Contig131-snapTAU.23	PF02931.25:Neur_chan_LBD
Contig131-snapTAU.35	PF00069.27:Pkinase
Contig131-snapTAU.60	PF00069.27:Pkinase
Contig131-snapTAU.60	PF07714.19:PK_Tyr_Ser-Thr
Contig136-snapTAU.35	PF00621.22:RhoGEF
Contig136-snapTAU.36	PF00533.28:BRCT
Contig136-snapTAU.36	PF00621.22:RhoGEF
Contig136-snapTAU.36	PF12738.9:PTCB-BRCT
Contig136-snapTAU.36	PF16759.7:LIG3_BRCT
Contig137-snapTAU.17	PF01156.21:IU_nuc_hydro
Contig13-snapTAU.388	PF00069.27:Pkinase
Contig13-snapTAU.412	PF00102.29:Y_phosphatase
Contig13-snapTAU.412	PF00562.30:RNA_pol_Rpb2_6
Contig13-snapTAU.412	PF04560.22:RNA_pol_Rpb2_7
Contig140-snapTAU.45	PF00076.24:RRM_1
Contig140-snapTAU.45	PF07757.15:AdoMet_MTase
Contig141-snapTAU.23	PF00651.33:BTB
Contig141-snapTAU.32	PF02170.24:PAZ
Contig141-snapTAU.32	PF02171.19:Piwi
Contig142-snap.16	PF00515.30:TPR_1
Contig142-snap.16	PF07719.19:TPR_2
Contig142-snap.16	PF12569.10:NARP1
Contig142-snap.16	PF13174.8:TPR_6
Contig142-snap.16	PF13176.8:TPR_7
Contig142-snap.16	PF13181.8:TPR_8
Contig142-snap.16	PF13371.8:TPR_9
Contig142-snap.16	PF13374.8:TPR_10
Contig142-snap.16	PF13414.8:TPR_11
Contig142-snap.16	PF13424.8:TPR_12
Contig142-snap.16	PF13428.8:TPR_14
Contig142-snap.16	PF13429.8:TPR_15
Contig142-snap.16	PF13431.8:TPR_17
Contig142-snap.16	PF13432.8:TPR_16
Contig142-snap.16	PF13844.8:Glyco_transf_41
Contig142-snap.16	PF14559.8:TPR_19
Contig142-snapTAU.28	PF00041.23:fn3
Contig142-snapTAU.28	PF00047.27:ig
Contig142-snapTAU.28	PF07679.18:I-set
Contig142-snapTAU.28	PF08205.14:C2-set_2
Contig142-snapTAU.28	PF09294.12:Interfer-bind
Contig142-snapTAU.28	PF13895.8:Ig_2
Contig142-snapTAU.28	PF13927.8:Ig_3
Contig142-snapTAU.28	PF14670.8:FXa_inhibition
Contig142-snapTAU.28	PF16656.7:Pur_ac_phosph_N
Contig142-snapTAU.31	PF07676.14:PD40
Contig142-snapTAU.31	PF12396.10:DUF3659
Contig142-snapTAU.31	PF13296.8:T6SS_Vgr
Contig142-snapTAU.31	PF13426.9:PAS_9
Contig142-snapTAU.32	PF00092.30:VWA
Contig142-snapTAU.32	PF07645.17:EGF_CA
Contig142-snapTAU.32	PF07676.14:PD40
Contig142-snapTAU.32	PF12396.10:DUF3659
Contig142-snapTAU.32	PF13519.8:VWA_2
Contig142-snapTAU.32	PF14670.8:FXa_inhibition
Contig143-snap.6	PF00104.32:Hormone_recep
Contig143-snap.6	PF00105.20:zf-C4
Contig143-snapTAU.26	PF00646.35:F-box
Contig143-snapTAU.26	PF12937.9:F-box-like
Contig144-snapTAU.18	PF01246.22:Ribosomal_L24e
Contig144-snapTAU.25	PF00054.25:Laminin_G_1
Contig144-snapTAU.25	PF02210.26:Laminin_G_2
Contig144-snapTAU.25	PF13385.8:Laminin_G_3
Contig146-snap.29	PF00089.28:Trypsin
Contig146-snap.29	PF03761.17:DUF316
Contig14-snapTAU.287	PF00581.22:Rhodanese
Contig14-snapTAU.327	PF04857.22:CAF1
Contig14-snapTAU.330	PF01694.24:Rhomboid
Contig14-snapTAU.488	PF03125.20:Sre
Contig14-snapTAU.488	PF10292.11:7TM_GPCR_Srab
Contig154-snapTAU.5	PF00292.20:PAX
Contig154-snapTAU.5	PF13384.8:HTH_23
Contig1590-snapTAU.1	PF00704.30:Glyco_hydro_18
Contig15-snapTAU.113	PF00018.30:SH3_1
Contig15-snapTAU.113	PF00435.23:Spectrin
Contig15-snapTAU.113	PF14604.8:SH3_9
Contig15-snapTAU.114	PF00036.34:EF-hand_1
Contig15-snapTAU.114	PF00435.23:Spectrin
Contig15-snapTAU.114	PF08726.12:EFhand_Ca_insen
Contig15-snapTAU.114	PF13405.8:EF-hand_6
Contig15-snapTAU.114	PF13499.8:EF-hand_7
Contig15-snapTAU.259	PF00637.22:Clathrin
Contig15-snapTAU.259	PF01535.22:PPR
Contig15-snapTAU.259	PF04053.16:Coatomer_WDAD
Contig15-snapTAU.259	PF13176.8:TPR_7
Contig15-snapTAU.261	PF00400.34:WD40
Contig15-snapTAU.261	PF12894.9:ANAPC4_WD40
Contig15-snapTAU.320	PF00560.35:LRR_1
Contig15-snapTAU.320	PF12799.9:LRR_4
Contig15-snapTAU.320	PF13516.8:LRR_6
Contig15-snapTAU.320	PF13855.8:LRR_8
Contig15-snapTAU.320	PF14580.8:LRR_9
Contig15-snapTAU.321	PF00595.26:PDZ
Contig15-snapTAU.321	PF13180.8:PDZ_2
Contig15-snapTAU.321	PF14685.8:Tricorn_PDZ
Contig15-snapTAU.321	PF17820.3:PDZ_6
Contig168-snapTAU.5	PF00169.31:PH
Contig168-snapTAU.5	PF00307.33:CH
Contig168-snapTAU.5	PF00621.22:RhoGEF
Contig168-snapTAU.5	PF16453.7:IQ_SEC7_PH
Contig16-snapTAU.184	PF00520.33:Ion_trans
Contig16-snapTAU.188	PF00023.32:Ank
Contig16-snapTAU.188	PF12796.9:Ank_2
Contig16-snapTAU.188	PF13606.8:Ank_3
Contig16-snapTAU.188	PF13637.8:Ank_4
Contig16-snapTAU.188	PF13857.8:Ank_5
Contig16-snapTAU.216	PF00069.27:Pkinase
Contig16-snapTAU.216	PF07714.19:PK_Tyr_Ser-Thr
Contig16-snapTAU.216	PF14531.8:Kinase-like
Contig16-snapTAU.216	PF17667.3:Pkinase_fungal
Contig16-snapTAU.34	PF10853.10:DUF2650
Contig16-snapTAU.36	PF00651.33:BTB
Contig173-snapTAU.14	PF00028.19:Cadherin
Contig17-snap.258	PF08454.13:RIH_assoc
Contig17-snapTAU.226	PF00096.28:zf-C2H2
Contig17-snapTAU.226	PF04296.15:YlxR
Contig17-snapTAU.226	PF05485.14:THAP
Contig17-snapTAU.226	PF13465.8:zf-H2C2_2
Contig17-snapTAU.226	PF13894.8:zf-C2H2_4
Contig17-snapTAU.319	PF00520.33:Ion_trans
Contig18-snap.159	PF00248.23:Aldo_ket_red
Contig18-snap.159	PF00857.22:Isochorismatase
Contig18-snap.212	PF17619.4:SCVP
Contig18-snapTAU.220	PF17619.4:SCVP
Contig18-snapTAU.46	PF00135.30:COesterase
Contig18-snapTAU.46	PF00326.23:Peptidase_S9
Contig18-snapTAU.46	PF07859.15:Abhydrolase_3
Contig18-snapTAU.46	PF10340.11:Say1_Mug180
Contig1934-snapTAU.1	PF00515.30:TPR_1
Contig197-snapTAU.5	PF01039.24:Carboxyl_trans
Contig199-snapTAU.1	PF04100.14:Vps53_N
Contig199-snapTAU.1	PF10474.11:DUF2451
Contig199-snapTAU.1	PF16854.7:VPS53_C
Contig19-snapTAU.1	PF02931.25:Neur_chan_LBD
Contig19-snapTAU.26	PF00149.30:Metallophos
Contig19-snapTAU.26	PF19272.1:ASMase_C
Contig19-snapTAU.287	PF00373.20:FERM_M
Contig19-snapTAU.287	PF09379.12:FERM_N
Contig19-snapTAU.287	PF09380.12:FERM_C
Contig19-snapTAU.304	PF01694.24:Rhomboid
Contig19-snapTAU.307	PF01694.24:Rhomboid
Contig19-snapTAU.33	PF00097.27:zf-C3HC4
Contig19-snapTAU.33	PF13445.8:zf-RING_UBOX
Contig19-snapTAU.33	PF13639.8:zf-RING_2
Contig19-snapTAU.33	PF13920.8:zf-C3HC4_3
Contig19-snapTAU.33	PF13923.8:zf-C3HC4_2
Contig19-snapTAU.33	PF14447.8:Prok-RING_4
Contig19-snapTAU.33	PF14634.8:zf-RING_5
Contig1-snapTAU.193	PF01501.22:Glyco_transf_8
Contig1-snapTAU.193	PF06427.13:UDP-g_GGTase
Contig1-snapTAU.193	PF18400.3:Thioredoxin_12
Contig1-snapTAU.193	PF18401.3:Thioredoxin_13
Contig1-snapTAU.193	PF18402.3:Thioredoxin_14
Contig1-snapTAU.193	PF18403.3:Thioredoxin_15
Contig1-snapTAU.193	PF18404.3:Glyco_transf_24
Contig1-snapTAU.376	PF06068.15:TIP49
Contig1-snapTAU.41	PF00069.27:Pkinase
Contig1-snapTAU.41	PF01636.25:APH
Contig1-snapTAU.41	PF03109.18:ABC1
Contig1-snapTAU.41	PF07387.13:Seadorna_VP7
Contig1-snapTAU.41	PF07714.19:PK_Tyr_Ser-Thr
Contig1-snapTAU.41	PF17667.3:Pkinase_fungal
Contig1-snapTAU.555	PF00326.23:Peptidase_S9
Contig1-snapTAU.555	PF00450.24:Peptidase_S10
Contig1-snapTAU.556	PF00450.24:Peptidase_S10
Contig1-snapTAU.557	PF00450.24:Peptidase_S10
Contig1-snapTAU.557	PF01060.25:TTR-52
Contig200-snapTAU.2	PF00704.30:Glyco_hydro_18
Contig200-snapTAU.4	PF00858.26:ASC
Contig20-snapTAU.107	PF07690.18:MFS_1
Contig20-snapTAU.112	PF10328.11:7TM_GPCR_Srx
Contig20-snapTAU.209	PF04218.15:CENP-B_N
Contig20-snapTAU.209	PF09607.12:BrkDBD
Contig20-snapTAU.233	PF00644.22:PARP
Contig215-snapTAU.2	PF02816.20:Alpha_kinase
Contig217-snapTAU.1	PF00067.24:p450
Contig21-snapTAU.106	PF00651.33:BTB
Contig21-snapTAU.107	PF00717.25:Peptidase_S24
Contig21-snapTAU.107	PF10502.11:Peptidase_S26
Contig21-snapTAU.284	PF01391.20:Collagen
Contig21-snapTAU.284	PF01484.19:Col_cuticle_N
Contig21-snapTAU.319	PF00069.27:Pkinase
Contig21-snapTAU.319	PF07714.19:PK_Tyr_Ser-Thr
Contig22-snapTAU.125	PF00646.35:F-box
Contig22-snapTAU.125	PF12937.9:F-box-like
Contig22-snapTAU.159	PF00012.22:HSP70
Contig22-snapTAU.159	PF02782.18:FGGY_C
Contig22-snapTAU.159	PF06723.15:MreB_Mbl
Contig22-snapTAU.16	PF08743.12:Nse4_C
Contig22-snapTAU.248	PF00307.33:CH
Contig22-snapTAU.248	PF11971.10:CAMSAP_CH
Contig232-snapTAU.1	PF05175.16:MTS
Contig232-snapTAU.1	PF06325.15:PrmA
Contig232-snapTAU.1	PF08241.14:Methyltransf_11
Contig232-snapTAU.1	PF13649.8:Methyltransf_25
Contig232-snapTAU.1	PF13847.8:Methyltransf_31
Contig23-snap.63	PF01731.22:Arylesterase
Contig23-snap.63	PF08450.14:SGL
Contig23-snapTAU.204	PF00111.29:Fer2
Contig23-snapTAU.204	PF00941.23:FAD_binding_5
Contig23-snapTAU.204	PF01315.24:Ald_Xan_dh_C
Contig23-snapTAU.204	PF01799.22:Fer2_2
Contig23-snapTAU.204	PF02738.20:Ald_Xan_dh_C2
Contig23-snapTAU.221	PF10317.11:7TM_GPCR_Srd
Contig23-snapTAU.221	PF10318.11:7TM_GPCR_Srh
Contig23-snapTAU.221	PF10319.11:7TM_GPCR_Srj
Contig23-snapTAU.221	PF10326.11:7TM_GPCR_Str
Contig23-snapTAU.248	PF01757.24:Acyl_transf_3
Contig23-snapTAU.277	PF00393.21:6PGD
Contig23-snapTAU.277	PF02368.20:Big_2
Contig23-snapTAU.277	PF03446.17:NAD_binding_2
Contig23-snapTAU.292	PF10317.11:7TM_GPCR_Srd
Contig23-snapTAU.292	PF10318.11:7TM_GPCR_Srh
Contig23-snapTAU.292	PF10319.11:7TM_GPCR_Srj
Contig23-snapTAU.292	PF10326.11:7TM_GPCR_Str
Contig23-snapTAU.323	PF10321.11:7TM_GPCR_Srt
Contig24-snap.65	PF00012.22:HSP70
Contig24-snap.65	PF06723.15:MreB_Mbl
Contig24-snapTAU.151	PF01131.22:Topoisom_bac
Contig24-snapTAU.151	PF01751.24:Toprim
Contig24-snapTAU.241	PF00085.22:Thioredoxin
Contig24-snapTAU.241	PF04756.15:OST3_OST6
Contig24-snapTAU.241	PF13098.8:Thioredoxin_2
Contig24-snapTAU.241	PF13728.8:TraF
Contig24-snapTAU.241	PF13848.8:Thioredoxin_6
Contig24-snapTAU.241	PF13899.8:Thioredoxin_7
Contig24-snapTAU.242	PF00106.27:adh_short
Contig24-snapTAU.242	PF01073.21:3Beta_HSD
Contig24-snapTAU.242	PF01370.23:Epimerase
Contig24-snapTAU.242	PF02719.17:Polysacc_synt_2
Contig24-snapTAU.242	PF07993.14:NAD_binding_4
Contig24-snapTAU.242	PF13460.8:NAD_binding_10
Contig24-snapTAU.242	PF16363.7:GDP_Man_Dehyd
Contig24-snapTAU.259	PF00069.27:Pkinase
Contig24-snapTAU.259	PF01636.25:APH
Contig24-snapTAU.259	PF06293.16:Kdo
Contig24-snapTAU.259	PF06479.14:Ribonuc_2-5A
Contig24-snapTAU.259	PF07714.19:PK_Tyr_Ser-Thr
Contig24-snapTAU.259	PF17667.3:Pkinase_fungal
Contig24-snapTAU.265	PF00782.22:DSPc
Contig24-snapTAU.280	PF01433.22:Peptidase_M1
Contig24-snapTAU.281	PF01433.22:Peptidase_M1
Contig24-snapTAU.281	PF17900.3:Peptidase_M1_N
Contig24-snapTAU.289	PF01443.20:Viral_helicase1
Contig24-snapTAU.289	PF13086.8:AAA_11
Contig24-snapTAU.289	PF13087.8:AAA_12
Contig24-snapTAU.289	PF13245.8:AAA_19
Contig24-snapTAU.289	PF13604.8:AAA_30
Contig24-snapTAU.333	PF00001.23:7tm_1
Contig24-snapTAU.333	PF02118.23:Srg
Contig24-snapTAU.333	PF10323.11:7TM_GPCR_Srv
Contig24-snapTAU.333	PF10328.11:7TM_GPCR_Srx
Contig25-snapTAU.135	PF00344.22:SecY
Contig26-snap.189	PF00106.27:adh_short
Contig26-snap.189	PF01370.23:Epimerase
Contig26-snap.189	PF08659.12:KR
Contig26-snap.189	PF13561.8:adh_short_C2
Contig26-snapTAU.120	PF00160.23:Pro_isomerase
Contig26-snapTAU.158	PF00112.25:Peptidase_C1
Contig26-snapTAU.159	PF00083.26:Sugar_tr
Contig26-snapTAU.159	PF07690.18:MFS_1
Contig26-snapTAU.209	PF00995.25:Sec1
Contig26-snapTAU.88	PF00271.33:Helicase_C
Contig26-snapTAU.88	PF12513.10:SUV3_C
Contig26-snapTAU.88	PF18114.3:Suv3_N
Contig26-snapTAU.88	PF18147.3:Suv3_C_1
Contig27-snapTAU.161	PF05147.15:LANC_like
Contig27-snapTAU.201	PF00004.31:AAA
Contig27-snapTAU.201	PF00270.31:DEAD
Contig27-snapTAU.201	PF00910.24:RNA_helicase
Contig27-snapTAU.201	PF01443.20:Viral_helicase1
Contig27-snapTAU.201	PF02562.18:PhoH
Contig27-snapTAU.201	PF04851.17:ResIII
Contig27-snapTAU.201	PF09949.11:DUF2183
Contig27-snapTAU.201	PF13086.8:AAA_11
Contig27-snapTAU.201	PF13087.8:AAA_12
Contig27-snapTAU.201	PF13191.8:AAA_16
Contig27-snapTAU.201	PF13245.8:AAA_19
Contig27-snapTAU.201	PF13401.8:AAA_22
Contig27-snapTAU.201	PF13538.8:UvrD_C_2
Contig27-snapTAU.201	PF13604.8:AAA_30
Contig27-snapTAU.206	PF01443.20:Viral_helicase1
Contig27-snapTAU.206	PF13086.8:AAA_11
Contig27-snapTAU.206	PF13087.8:AAA_12
Contig27-snapTAU.206	PF13245.8:AAA_19
Contig27-snapTAU.206	PF13604.8:AAA_30
Contig27-snapTAU.60	PF00097.27:zf-C3HC4
Contig27-snapTAU.60	PF13639.8:zf-RING_2
Contig27-snapTAU.60	PF14447.8:Prok-RING_4
Contig27-snapTAU.60	PF14634.8:zf-RING_5
Contig27-snapTAU.61	PF00097.27:zf-C3HC4
Contig27-snapTAU.61	PF13445.8:zf-RING_UBOX
Contig27-snapTAU.61	PF13639.8:zf-RING_2
Contig27-snapTAU.61	PF14447.8:Prok-RING_4
Contig27-snapTAU.61	PF14634.8:zf-RING_5
Contig2886-snapTAU.1	PF00097.27:zf-C3HC4
Contig2886-snapTAU.1	PF13445.8:zf-RING_UBOX
Contig2886-snapTAU.1	PF13639.8:zf-RING_2
Contig2886-snapTAU.1	PF13920.8:zf-C3HC4_3
Contig2886-snapTAU.1	PF13923.8:zf-C3HC4_2
Contig2886-snapTAU.1	PF14634.8:zf-RING_5
Contig28-snap.129_truncated_curated	PF00104.32:Hormone_recep
Contig28-snapTAU.160	PF00104.32:Hormone_recep
Contig28-snapTAU.160	PF00105.20:zf-C4
Contig28-snapTAU.267	PF01151.20:ELO
Contig28-snapTAU.269	PF07993.14:NAD_binding_4
Contig28-snapTAU.271	PF03015.21:Sterile
Contig28-snapTAU.271	PF07993.14:NAD_binding_4
Contig28-snapTAU.295	PF01060.25:TTR-52
Contig28-snapTAU.57	PF05978.18:UNC-93
Contig28-snapTAU.57	PF07690.18:MFS_1
Contig28-snapTAU.58	PF00042.24:Globin
Contig2-snapTAU.109	PF03314.16:DUF273
Contig2-snapTAU.201	PF03385.19:STELLO
Contig2-snapTAU.203	PF10319.11:7TM_GPCR_Srj
Contig2-snapTAU.203	PF10326.11:7TM_GPCR_Str
Contig2-snapTAU.243	PF00857.22:Isochorismatase
Contig2-snapTAU.243	PF13908.8:Shisa
Contig2-snapTAU.382	PF00789.22:UBX
Contig2-snapTAU.518	PF10277.11:Frag1
Contig2-snapTAU.518	PF10317.11:7TM_GPCR_Srd
Contig2-snapTAU.518	PF10318.11:7TM_GPCR_Srh
Contig2-snapTAU.518	PF10319.11:7TM_GPCR_Srj
Contig2-snapTAU.518	PF10326.11:7TM_GPCR_Str
Contig30-snapTAU.210	PF01183.22:Glyco_hydro_25
Contig30-snapTAU.221	PF01826.19:TIL
Contig30-snapTAU.319	PF00584.22:SecE
Contig30-snapTAU.319	PF04275.16:P-mevalo_kinase
Contig31-snapTAU.192	PF01399.29:PCI
Contig31-snapTAU.192	PF10602.11:RPN7
Contig31-snapTAU.192	PF18098.3:RPN5_C
Contig31-snapTAU.248	PF04790.15:Sarcoglycan_1
Contig31-snapTAU.248	PF10106.11:DUF2345
Contig31-snapTAU.249	PF05007.15:Mannosyl_trans
Contig31-snapTAU.249	PF06728.15:PIG-U
Contig31-snapTAU.250	PF00590.22:TP_methylase
Contig31-snapTAU.282	PF10650.11:zf-C3H1
Contig31-snapTAU.330	PF00085.22:Thioredoxin
Contig31-snapTAU.330	PF00578.23:AhpC-TSA
Contig31-snapTAU.330	PF08534.12:Redoxin
Contig31-snapTAU.330	PF13098.8:Thioredoxin_2
Contig31-snapTAU.330	PF13905.8:Thioredoxin_8
Contig31-snapTAU.337	PF00238.21:Ribosomal_L14
Contig31-snapTAU.337	PF17653.3:DUF5522
Contig32-snapTAU.41	PF00067.24:p450
Contig32-snapTAU.61	PF00168.32:C2
Contig33-snapTAU.189	PF00004.31:AAA
Contig33-snapTAU.189	PF00005.29:ABC_tran
Contig33-snapTAU.189	PF00503.22:G-alpha
Contig33-snapTAU.189	PF00664.25:ABC_membrane
Contig33-snapTAU.189	PF01078.23:Mg_chelatase
Contig33-snapTAU.189	PF02463.21:SMC_N
Contig33-snapTAU.189	PF03193.18:RsgA_GTPase
Contig33-snapTAU.189	PF07728.16:AAA_5
Contig33-snapTAU.189	PF13191.8:AAA_16
Contig33-snapTAU.189	PF13401.8:AAA_22
Contig33-snapTAU.189	PF13555.8:AAA_29
Contig33-snapTAU.189	PF13558.8:SbcCD_C
Contig33-snapTAU.189	PF13604.8:AAA_30
Contig33-snapTAU.1	PF00400.34:WD40
Contig33-snapTAU.1	PF08154.14:NLE
Contig33-snapTAU.1	PF12894.9:ANAPC4_WD40
Contig33-snapTAU.1	PF16529.7:Ge1_WD40
Contig33-snapTAU.36	PF00324.23:AA_permease
Contig33-snapTAU.36	PF13520.8:AA_permease_2
Contig33-snapTAU.36	PF13906.8:AA_permease_C
Contig34-snap.12	PF00135.30:COesterase
Contig35-snap.117	PF00383.25:dCMP_cyt_deam_1
Contig35-snap.117	PF14437.8:MafB19-deam
Contig35-snap.98	PF00004.31:AAA
Contig35-snap.98	PF05496.14:RuvB_N
Contig35-snap.98	PF07724.16:AAA_2
Contig35-snap.98	PF07728.16:AAA_5
Contig35-snap.98	PF13191.8:AAA_16
Contig35-snap.98	PF13401.8:AAA_22
Contig35-snap.98	PF13671.8:AAA_33
Contig35-snap.98	PF16450.7:Prot_ATP_ID_OB
Contig35-snap.98	PF17862.3:AAA_lid_3
Contig35-snapTAU.234	PF01273.27:LBP_BPI_CETP
Contig35-snapTAU.234	PF02886.19:LBP_BPI_CETP_C
Contig35-snapTAU.242	PF00201.20:UDPGT
Contig35-snapTAU.242	PF04101.18:Glyco_tran_28_C
Contig35-snapTAU.256	PF01579.20:DUF19
Contig35-snapTAU.256	PF15481.8:CPG4
Contig35-snapTAU.30	PF00135.30:COesterase
Contig35-snapTAU.30	PF07859.15:Abhydrolase_3
Contig35-snapTAU.328	PF09806.11:CDK2AP
Contig35-snapTAU.64	PF00334.21:NDK
Contig36-snap.200	PF10328.11:7TM_GPCR_Srx
Contig36-snapTAU.125	PF03874.18:RNA_pol_Rpb4
Contig36-snapTAU.145	PF02551.17:Acyl_CoA_thio
Contig36-snapTAU.145	PF13622.8:4HBT_3
Contig36-snapTAU.150	PF00454.29:PI3_PI4_kinase
Contig36-snapTAU.150	PF00613.22:PI3Ka
Contig36-snapTAU.150	PF00792.26:PI3K_C2
Contig36-snapTAU.150	PF00794.20:PI3K_rbd
Contig36-snapTAU.150	PF02192.18:PI3K_p85B
Contig36-snapTAU.150	PF10232.11:Med8
Contig36-snapTAU.177	PF00149.30:Metallophos
Contig36-snapTAU.88	PF00023.32:Ank
Contig36-snapTAU.88	PF12796.9:Ank_2
Contig36-snapTAU.88	PF13606.8:Ank_3
Contig36-snapTAU.88	PF13637.8:Ank_4
Contig36-snapTAU.88	PF13857.8:Ank_5
Contig37-snapTAU.187	PF00106.27:adh_short
Contig37-snapTAU.187	PF00109.28:ketoacyl-synt
Contig37-snapTAU.187	PF00501.30:AMP-binding
Contig37-snapTAU.187	PF00550.27:PP-binding
Contig37-snapTAU.187	PF00668.22:Condensation
Contig37-snapTAU.187	PF00698.23:Acyl_transf_1
Contig37-snapTAU.187	PF00975.22:Thioesterase
Contig37-snapTAU.187	PF01073.21:3Beta_HSD
Contig37-snapTAU.187	PF01370.23:Epimerase
Contig37-snapTAU.187	PF02719.17:Polysacc_synt_2
Contig37-snapTAU.187	PF02801.24:Ketoacyl-synt_C
Contig37-snapTAU.187	PF03435.20:Sacchrp_dh_NADP
Contig37-snapTAU.187	PF08659.12:KR
Contig37-snapTAU.187	PF12146.10:Hydrolase_4
Contig37-snapTAU.187	PF13193.8:AMP-binding_C
Contig37-snapTAU.187	PF13561.8:adh_short_C2
Contig37-snapTAU.187	PF14765.8:PS-DH
Contig37-snapTAU.187	PF16197.7:KAsynt_C_assoc
Contig37-snapTAU.187	PF16363.7:GDP_Man_Dehyd
Contig37-snapTAU.188	PF04991.15:LicD
Contig37-snapTAU.206	PF00644.22:PARP
Contig37-snapTAU.206	PF02877.16:PARP_reg
Contig37-snapTAU.206	PF05406.17:WGR
Contig37-snapTAU.206	PF06432.13:GPI2
Contig37-snapTAU.234	PF01266.26:DAO
Contig38-snapTAU.119	PF00046.31:Homeodomain
Contig38-snapTAU.119	PF00085.22:Thioredoxin
Contig38-snapTAU.213	PF10327.11:7TM_GPCR_Sri
Contig38-snapTAU.214	PF10317.11:7TM_GPCR_Srd
Contig38-snapTAU.214	PF10318.11:7TM_GPCR_Srh
Contig38-snapTAU.214	PF10319.11:7TM_GPCR_Srj
Contig38-snapTAU.214	PF10326.11:7TM_GPCR_Str
Contig38-snapTAU.214	PF10327.11:7TM_GPCR_Sri
Contig39-snapTAU.178	PF00201.20:UDPGT
Contig39-snapTAU.178	PF01060.25:TTR-52
Contig39-snapTAU.178	PF04101.18:Glyco_tran_28_C
Contig3-snap.137	PF00890.26:FAD_binding_2
Contig3-snap.137	PF01266.26:DAO
Contig3-snap.137	PF01571.23:GCV_T
Contig3-snap.137	PF08669.13:GCV_T_C
Contig3-snap.137	PF13450.8:NAD_binding_8
Contig3-snapTAU.188	PF02037.29:SAP
Contig3-snapTAU.188	PF16294.7:RSB_motif
Contig3-snapTAU.192	PF03221.18:HTH_Tnp_Tc5
Contig3-snapTAU.192	PF04236.17:Transp_Tc5_C
Contig3-snapTAU.273	PF00096.28:zf-C2H2
Contig3-snapTAU.273	PF12171.10:zf-C2H2_jaz
Contig3-snapTAU.273	PF13894.8:zf-C2H2_4
Contig3-snapTAU.273	PF13912.8:zf-C2H2_6
Contig3-snapTAU.319	PF13920.8:zf-C3HC4_3
Contig3-snapTAU.31	PF00635.28:Motile_Sperm
Contig3-snapTAU.38	PF00179.28:UQ_con
Contig3-snapTAU.39	PF00400.34:WD40
Contig3-snapTAU.39	PF12894.9:ANAPC4_WD40
Contig3-snapTAU.403	PF00400.34:WD40
Contig3-snapTAU.403	PF08662.13:eIF2A
Contig3-snapTAU.403	PF12894.9:ANAPC4_WD40
Contig3-snapTAU.41	PF00439.27:Bromodomain
Contig3-snapTAU.518	PF04427.20:Brix
Contig3-snapTAU.98	PF00186.21:DHFR_1
Contig40-snapTAU.183	PF01090.21:Ribosomal_S19e
Contig40-snapTAU.183	PF02118.23:Srg
Contig40-snapTAU.183	PF10323.11:7TM_GPCR_Srv
Contig40-snapTAU.192	PF04977.17:DivIC
Contig40-snapTAU.192	PF07888.13:CALCOCO1
Contig40-snapTAU.192	PF08826.12:DMPK_coil
Contig40-snapTAU.192	PF14662.8:KASH_CCD
Contig40-snapTAU.204	PF02117.18:7TM_GPCR_Sra
Contig40-snapTAU.204	PF10292.11:7TM_GPCR_Srab
Contig41-snap.70	PF00149.30:Metallophos
Contig41-snapTAU.130	PF01111.21:CKS
Contig41-snapTAU.214	PF00104.32:Hormone_recep
Contig41-snapTAU.214	PF00105.20:zf-C4
Contig41-snapTAU.215	PF00036.34:EF-hand_1
Contig41-snapTAU.215	PF03672.15:UPF0154
Contig41-snapTAU.215	PF08976.13:EF-hand_11
Contig41-snapTAU.215	PF10591.11:SPARC_Ca_bdg
Contig41-snapTAU.215	PF12763.9:EF-hand_4
Contig41-snapTAU.215	PF13202.8:EF-hand_5
Contig41-snapTAU.215	PF13405.8:EF-hand_6
Contig41-snapTAU.215	PF13499.8:EF-hand_7
Contig41-snapTAU.215	PF13833.8:EF-hand_8
Contig41-snapTAU.215	PF14658.8:EF-hand_9
Contig41-snapTAU.31	PF03476.18:MOSC_N
Contig41-snapTAU.68	PF10292.11:7TM_GPCR_Srab
Contig41-snapTAU.80	PF00400.34:WD40
Contig42-snap.101	PF00104.32:Hormone_recep
Contig42-snap.101	PF00105.20:zf-C4
Contig42-snapTAU.124	PF00098.25:zf-CCHC
Contig42-snapTAU.124	PF13917.8:zf-CCHC_3
Contig42-snapTAU.124	PF14787.8:zf-CCHC_5
Contig42-snapTAU.125	PF00692.21:dUTPase
Contig42-snapTAU.148	PF01323.22:DSBA
Contig42-snapTAU.149	PF01323.22:DSBA
Contig42-snapTAU.165	PF00067.24:p450
Contig42-snapTAU.165	PF07690.18:MFS_1
Contig42-snapTAU.165	PF10326.11:7TM_GPCR_Str
Contig42-snapTAU.169	PF00042.24:Globin
Contig42-snapTAU.18	PF10317.11:7TM_GPCR_Srd
Contig42-snapTAU.20	PF00201.20:UDPGT
Contig42-snapTAU.20	PF04101.18:Glyco_tran_28_C
Contig42-snapTAU.246	PF01151.20:ELO
Contig42-snapTAU.2	PF00085.22:Thioredoxin
Contig42-snapTAU.2	PF00104.32:Hormone_recep
Contig42-snapTAU.52	PF01681.19:C6
Contig42-snapTAU.57	PF01151.20:ELO
Contig42-snapTAU.61	PF00328.24:His_Phos_2
Contig42-snapTAU.77	PF00201.20:UDPGT
Contig42-snapTAU.77	PF04101.18:Glyco_tran_28_C
Contig43-snapTAU.101	PF10319.11:7TM_GPCR_Srj
Contig43-snapTAU.101	PF10326.11:7TM_GPCR_Str
Contig43-snapTAU.175	PF10321.11:7TM_GPCR_Srt
Contig43-snapTAU.176	PF10321.11:7TM_GPCR_Srt
Contig43-snapTAU.99	PF01425.23:Amidase
Contig44-snapTAU.199	PF00248.23:Aldo_ket_red
Contig44-snapTAU.86	PF00628.31:PHD
Contig44-snapTAU.86	PF12998.9:ING
Contig45-snapTAU.114	PF01636.25:APH
Contig45-snapTAU.114	PF02958.22:EcKL
Contig45-snapTAU.114	PF07914.13:DUF1679
Contig45-snapTAU.233	PF03079.16:ARD
Contig45-snapTAU.234	PF00067.24:p450
Contig45-snapTAU.2	PF00026.25:Asp
Contig45-snapTAU.35	PF00201.20:UDPGT
Contig45-snapTAU.35	PF04101.18:Glyco_tran_28_C
Contig45-snapTAU.42	PF00501.30:AMP-binding
Contig45-snapTAU.42	PF13193.8:AMP-binding_C
Contig45-snapTAU.44	PF07859.15:Abhydrolase_3
Contig45-snapTAU.49	PF00135.30:COesterase
Contig45-snapTAU.49	PF07859.15:Abhydrolase_3
Contig45-snapTAU.49	PF10340.11:Say1_Mug180
Contig45-snapTAU.49	PF12697.9:Abhydrolase_6
Contig46-snapTAU.10	PF01549.26:ShK
Contig46-snapTAU.11	PF00078.29:RVT_1
Contig46-snapTAU.11	PF02931.25:Neur_chan_LBD
Contig47-snapTAU.145	PF15311.8:HYLS1_C
Contig47-snapTAU.158	PF00497.22:SBP_bac_3
Contig47-snapTAU.201	PF00856.30:SET
Contig47-snapTAU.201	PF05033.18:Pre-SET
Contig47-snapTAU.83	PF19040.2:SGNH
Contig48-snapTAU.114	PF00858.26:ASC
Contig48-snapTAU.147	PF13975.8:gag-asp_proteas
Contig48-snapTAU.169	PF00153.29:Mito_carr
Contig48-snapTAU.169	PF07690.18:MFS_1
Contig48-snapTAU.5	PF00400.34:WD40
Contig48-snapTAU.5	PF11715.10:Nup160
Contig495-snapTAU.3	PF01090.21:Ribosomal_S19e
Contig495-snapTAU.3	PF14394.8:DUF4423
Contig49-snapTAU.9	PF00104.32:Hormone_recep
Contig49-snapTAU.9	PF00105.20:zf-C4
Contig4-snapTAU.636	PF00872.20:Transposase_mut
Contig4-snapTAU.636	PF10551.11:MULE
Contig50-snapTAU.70	PF01391.20:Collagen
Contig51-snapTAU.17	PF10317.11:7TM_GPCR_Srd
Contig51-snapTAU.17	PF10318.11:7TM_GPCR_Srh
Contig51-snapTAU.17	PF10319.11:7TM_GPCR_Srj
Contig51-snapTAU.17	PF10326.11:7TM_GPCR_Str
Contig51-snapTAU.17	PF10327.11:7TM_GPCR_Sri
Contig52-snap.120	PF00001.23:7tm_1
Contig52-snapTAU.117	PF01151.20:ELO
Contig52-snapTAU.118	PF01073.21:3Beta_HSD
Contig52-snapTAU.118	PF01151.20:ELO
Contig52-snapTAU.118	PF01370.23:Epimerase
Contig52-snapTAU.118	PF07993.14:NAD_binding_4
Contig52-snapTAU.151	PF10317.11:7TM_GPCR_Srd
Contig52-snapTAU.151	PF10318.11:7TM_GPCR_Srh
Contig52-snapTAU.151	PF10319.11:7TM_GPCR_Srj
Contig52-snapTAU.151	PF10326.11:7TM_GPCR_Str
Contig52-snapTAU.156	PF00001.23:7tm_1
Contig52-snapTAU.177	PF00201.20:UDPGT
Contig52-snapTAU.177	PF03125.20:Sre
Contig52-snapTAU.177	PF04101.18:Glyco_tran_28_C
Contig52-snapTAU.179	PF00201.20:UDPGT
Contig52-snapTAU.179	PF04101.18:Glyco_tran_28_C
Contig52-snapTAU.18	PF00858.26:ASC
Contig52-snapTAU.28	PF00059.23:Lectin_C
Contig52-snapTAU.37	PF13896.8:Glyco_transf_49
Contig53-snapTAU.107	PF00651.33:BTB
Contig53-snapTAU.107	PF02055.18:Glyco_hydro_30
Contig53-snapTAU.107	PF02057.17:Glyco_hydro_59
Contig53-snapTAU.107	PF14587.8:Glyco_hydr_30_2
Contig53-snapTAU.107	PF17189.6:Glyco_hydro_30C
Contig53-snapTAU.45	PF04970.15:LRAT
Contig54-snap.33	PF00378.22:ECH_1
Contig54-snap.33	PF16113.7:ECH_2
Contig54-snapTAU.130	PF00560.35:LRR_1
Contig54-snapTAU.130	PF12799.9:LRR_4
Contig54-snapTAU.130	PF13306.8:LRR_5
Contig54-snapTAU.130	PF13855.8:LRR_8
Contig54-snapTAU.130	PF14580.8:LRR_9
Contig54-snapTAU.133	PF00560.35:LRR_1
Contig54-snapTAU.133	PF12799.9:LRR_4
Contig54-snapTAU.133	PF13306.8:LRR_5
Contig54-snapTAU.133	PF13855.8:LRR_8
Contig54-snapTAU.133	PF14580.8:LRR_9
Contig54-snapTAU.45	PF02171.19:Piwi
Contig55-snapTAU.61	PF00651.33:BTB
Contig56-snapTAU.123	PF00328.24:His_Phos_2
Contig56-snapTAU.166	PF00595.26:PDZ
Contig56-snapTAU.166	PF13180.8:PDZ_2
Contig56-snapTAU.166	PF14685.8:Tricorn_PDZ
Contig56-snapTAU.166	PF17820.3:PDZ_6
Contig57-snap.100	PF00076.24:RRM_1
Contig57-snap.100	PF16367.7:RRM_7
Contig58-snapTAU.108	PF00135.30:COesterase
Contig58-snapTAU.108	PF07859.15:Abhydrolase_3
Contig58-snapTAU.109	PF10317.11:7TM_GPCR_Srd
Contig58-snapTAU.109	PF10318.11:7TM_GPCR_Srh
Contig58-snapTAU.109	PF10319.11:7TM_GPCR_Srj
Contig58-snapTAU.109	PF10326.11:7TM_GPCR_Str
Contig58-snapTAU.11	PF01609.23:DDE_Tnp_1
Contig58-snapTAU.11	PF04827.16:Plant_tran
Contig58-snapTAU.11	PF13359.8:DDE_Tnp_4
Contig58-snapTAU.62	PF00135.30:COesterase
Contig58-snapTAU.63	PF00135.30:COesterase
Contig58-snapTAU.63	PF07859.15:Abhydrolase_3
Contig58-snapTAU.63	PF12740.9:Chlorophyllase2
Contig58-snapTAU.64	PF00135.30:COesterase
Contig58-snapTAU.64	PF07859.15:Abhydrolase_3
Contig58-snapTAU.64	PF12740.9:Chlorophyllase2
Contig58-snapTAU.91	PF00467.31:KOW
Contig58-snapTAU.91	PF16906.7:Ribosomal_L26
Contig59-snap.145	PF01432.22:Peptidase_M3
Contig5-snapTAU.142	PF00466.22:Ribosomal_L10
Contig5-snapTAU.164	PF05075.16:DUF684
Contig5-snapTAU.276	PF00328.24:His_Phos_2
Contig5-snapTAU.419	PF07486.14:Hydrolase_2
Contig5-snapTAU.41	PF08005.14:PHR
Contig5-snapTAU.421	PF00069.27:Pkinase
Contig5-snapTAU.421	PF01090.21:Ribosomal_S19e
Contig5-snapTAU.421	PF07486.14:Hydrolase_2
Contig5-snapTAU.421	PF07714.19:PK_Tyr_Ser-Thr
Contig5-snapTAU.42	PF00038.23:Filament
Contig5-snapTAU.42	PF00069.27:Pkinase
Contig5-snapTAU.42	PF08005.14:PHR
Contig5-snapTAU.44	PF08005.14:PHR
Contig5-snapTAU.45	PF08005.14:PHR
Contig5-snapTAU.85	PF00096.28:zf-C2H2
Contig5-snapTAU.85	PF12874.9:zf-met
Contig5-snapTAU.85	PF13465.8:zf-H2C2_2
Contig5-snapTAU.85	PF13894.8:zf-C2H2_4
Contig5-snapTAU.85	PF13912.8:zf-C2H2_6
Contig5-snapTAU.85	PF18868.3:zf-C2H2_3rep
Contig600-snap.2	PF01090.21:Ribosomal_S19e
Contig60-snapTAU.64	PF08395.14:7tm_7
Contig60-snapTAU.82	PF01490.20:Aa_trans
Contig60-snapTAU.91	PF10317.11:7TM_GPCR_Srd
Contig60-snapTAU.91	PF10318.11:7TM_GPCR_Srh
Contig60-snapTAU.91	PF10319.11:7TM_GPCR_Srj
Contig60-snapTAU.91	PF10326.11:7TM_GPCR_Str
Contig60-snapTAU.91	PF10327.11:7TM_GPCR_Sri
Contig61-snap.66	PF00004.31:AAA
Contig61-snap.66	PF00400.34:WD40
Contig61-snap.66	PF05496.14:RuvB_N
Contig61-snap.66	PF07728.16:AAA_5
Contig61-snap.66	PF12894.9:ANAPC4_WD40
Contig61-snap.66	PF13173.8:AAA_14
Contig61-snap.66	PF13191.8:AAA_16
Contig61-snap.66	PF13238.8:AAA_18
Contig61-snap.66	PF13401.8:AAA_22
Contig61-snap.66	PF17862.3:AAA_lid_3
Contig61-snapTAU.23	PF00002.26:7tm_2
Contig61-snapTAU.76	PF00024.28:PAN_1
Contig63-snapTAU.115	PF00536.32:SAM_1
Contig63-snapTAU.115	PF07647.19:SAM_2
Contig63-snapTAU.117	PF00023.32:Ank
Contig63-snapTAU.117	PF12796.9:Ank_2
Contig63-snapTAU.117	PF13606.8:Ank_3
Contig63-snapTAU.117	PF13637.8:Ank_4
Contig63-snapTAU.117	PF13857.8:Ank_5
Contig63-snapTAU.92	PF00100.25:Zona_pellucida
Contig63-snapTAU.93	PF01060.25:TTR-52
Contig64-snapTAU.83	PF03943.15:TAP_C
Contig64-snapTAU.83	PF09162.12:Tap-RNA_bind
Contig64-snapTAU.83	PF12799.9:LRR_4
Contig64-snapTAU.83	PF13855.8:LRR_8
Contig65-snapTAU.14	PF00085.22:Thioredoxin
Contig65-snapTAU.14	PF04756.15:OST3_OST6
Contig65-snapTAU.14	PF13098.8:Thioredoxin_2
Contig65-snapTAU.1	PF00400.34:WD40
Contig65-snapTAU.1	PF12894.9:ANAPC4_WD40
Contig67-snapTAU.14	PF00188.28:CAP
Contig67-snapTAU.15	PF00112.25:Peptidase_C1
Contig67-snapTAU.163	PF00337.24:Gal-bind_lectin
Contig67-snapTAU.38	PF00017.26:SH2
Contig67-snapTAU.38	PF00069.27:Pkinase
Contig67-snapTAU.38	PF03109.18:ABC1
Contig67-snapTAU.38	PF07714.19:PK_Tyr_Ser-Thr
Contig67-snapTAU.62	PF00067.24:p450
Contig67-snapTAU.62	PF00078.29:RVT_1
Contig67-snapTAU.70	PF00067.24:p450
Contig67-snapTAU.71	PF00104.32:Hormone_recep
Contig67-snapTAU.71	PF00105.20:zf-C4
Contig67-snapTAU.72	PF00104.32:Hormone_recep
Contig67-snapTAU.72	PF00105.20:zf-C4
Contig6-snapTAU.169	PF00001.23:7tm_1
Contig6-snapTAU.169	PF02118.23:Srg
Contig6-snapTAU.169	PF10320.11:7TM_GPCR_Srsx
Contig6-snapTAU.169	PF10323.11:7TM_GPCR_Srv
Contig6-snapTAU.169	PF10328.11:7TM_GPCR_Srx
Contig6-snapTAU.170	PF00001.23:7tm_1
Contig6-snapTAU.170	PF02118.23:Srg
Contig6-snapTAU.170	PF10323.11:7TM_GPCR_Srv
Contig6-snapTAU.170	PF10328.11:7TM_GPCR_Srx
Contig6-snapTAU.255	PF02118.23:Srg
Contig6-snapTAU.312	PF00177.23:Ribosomal_S7
Contig6-snapTAU.39	PF00038.23:Filament
Contig6-snapTAU.39	PF00932.21:LTD
Contig6-snapTAU.412	PF00439.27:Bromodomain
Contig6-snapTAU.412	PF00628.31:PHD
Contig6-snapTAU.412	PF10537.11:WAC_Acf1_DNA_bd
Contig6-snapTAU.412	PF15613.8:WSD
Contig70-snapTAU.31	PF00169.31:PH
Contig70-snapTAU.31	PF00617.21:RasGEF
Contig70-snapTAU.31	PF00618.22:RasGEF_N
Contig70-snapTAU.31	PF00621.22:RhoGEF
Contig71-snapTAU.8	PF00092.30:VWA
Contig71-snapTAU.8	PF01549.26:ShK
Contig71-snapTAU.8	PF09967.11:DUF2201
Contig71-snapTAU.8	PF13519.8:VWA_2
Contig73-snapTAU.27	PF00097.27:zf-C3HC4
Contig73-snapTAU.27	PF00643.26:zf-B_box
Contig73-snapTAU.27	PF13445.8:zf-RING_UBOX
Contig73-snapTAU.27	PF13923.8:zf-C3HC4_2
Contig74-snapTAU.96	PF03351.19:DOMON
Contig75-snapTAU.103	PF04161.15:Arv1
Contig75-snapTAU.139	PF01400.26:Astacin
Contig75-snapTAU.150	PF05129.15:Elf1
Contig75-snapTAU.159	PF01459.24:Porin_3
Contig75-snapTAU.45	PF00176.25:SNF2-rel_dom
Contig76-snapTAU.82	PF03314.16:DUF273
Contig77-snapTAU.97	PF00314.19:Thaumatin
Contig77-snapTAU.98	PF00314.19:Thaumatin
Contig78-snapTAU.116	PF01757.24:Acyl_transf_3
Contig79-snapTAU.25	PF10328.11:7TM_GPCR_Srx
Contig79-snapTAU.28	PF12906.9:RINGv
Contig79-snapTAU.69	PF01757.24:Acyl_transf_3
Contig79-snapTAU.71	PF20146.1:NRF
Contig7-snapTAU.149	PF00635.28:Motile_Sperm
Contig7-snapTAU.336	PF00337.24:Gal-bind_lectin
Contig7-snapTAU.453	PF00160.23:Pro_isomerase
Contig7-snapTAU.55	PF00201.20:UDPGT
Contig7-snapTAU.55	PF04101.18:Glyco_tran_28_C
Contig7-snapTAU.59	PF00201.20:UDPGT
Contig7-snapTAU.59	PF04101.18:Glyco_tran_28_C
Contig7-snapTAU.60	PF00201.20:UDPGT
Contig7-snapTAU.60	PF04101.18:Glyco_tran_28_C
Contig7-snapTAU.68	PF00201.20:UDPGT
Contig7-snapTAU.68	PF04101.18:Glyco_tran_28_C
Contig7-snapTAU.69	PF00201.20:UDPGT
Contig7-snapTAU.70	PF00201.20:UDPGT
Contig80-snapTAU.30	PF00067.24:p450
Contig80-snapTAU.67	PF00059.23:Lectin_C
Contig80-snapTAU.67	PF00092.30:VWA
Contig80-snapTAU.67	PF13519.8:VWA_2
Contig80-snapTAU.6	PF00059.23:Lectin_C
Contig80-snapTAU.6	PF00092.30:VWA
Contig80-snapTAU.6	PF01697.29:Glyco_transf_92
Contig80-snapTAU.6	PF13519.8:VWA_2
Contig80-snapTAU.70	PF00067.24:p450
Contig81-snapTAU.111	PF10568.11:Tom37
Contig81-snapTAU.111	PF13410.8:GST_C_2
Contig81-snapTAU.111	PF17171.6:GST_C_6
Contig81-snapTAU.111	PF17172.6:GST_N_4
Contig81-snapTAU.112	PF00884.25:Sulfatase
Contig81-snapTAU.112	PF02995.19:DUF229
Contig81-snapTAU.74	PF00025.23:Arf
Contig81-snapTAU.74	PF00503.22:G-alpha
Contig82-snapTAU.90	PF02118.23:Srg
Contig82-snapTAU.90	PF10323.11:7TM_GPCR_Srv
Contig82-snapTAU.91	PF01713.23:Smr
Contig83-snapTAU.117	PF02520.19:DUF148
Contig83-snapTAU.67	PF05823.14:Gp-FAR-1
Contig84-snapTAU.60	PF01485.23:IBR
Contig84-snapTAU.78	PF01522.23:Polysacc_deac_1
Contig85-snapTAU.80	PF08245.14:Mur_ligase_M
Contig86-snapTAU.15	PF00188.28:CAP
Contig86-snapTAU.4	PF01466.21:Skp1
Contig86-snapTAU.4	PF03931.17:Skp1_POZ
Contig86-snapTAU.54	PF00250.20:Forkhead
Contig87-snapTAU.100	PF02931.25:Neur_chan_LBD
Contig87-snapTAU.13	PF00201.20:UDPGT
Contig87-snapTAU.2	PF13519.8:VWA_2
Contig87-snapTAU.99	PF01391.20:Collagen
Contig87-snapTAU.99	PF01484.19:Col_cuticle_N
Contig8-snapTAU.191	PF15665.7:FAM184
Contig8-snapTAU.222	PF00646.35:F-box
Contig8-snapTAU.222	PF12937.9:F-box-like
Contig8-snapTAU.319	PF02118.23:Srg
Contig8-snapTAU.319	PF10323.11:7TM_GPCR_Srv
Contig8-snapTAU.357	PF06779.16:MFS_4
Contig8-snapTAU.357	PF07690.18:MFS_1
Contig8-snapTAU.423	PF00059.23:Lectin_C
Contig8-snapTAU.423	PF00092.30:VWA
Contig8-snapTAU.423	PF13519.8:VWA_2
Contig8-snapTAU.424	PF00059.23:Lectin_C
Contig8-snapTAU.424	PF00092.30:VWA
Contig8-snapTAU.424	PF13519.8:VWA_2
Contig8-snapTAU.426	PF00059.23:Lectin_C
Contig8-snapTAU.426	PF00092.30:VWA
Contig8-snapTAU.426	PF13519.8:VWA_2
Contig903-snapTAU.2	PF00503.22:G-alpha
Contig90-snapTAU.43	PF07172.13:GRP
Contig91-snapTAU.108	PF00104.32:Hormone_recep
Contig91-snapTAU.108	PF00105.20:zf-C4
Contig91-snapTAU.16	PF00076.24:RRM_1
Contig91-snapTAU.33	PF07558.13:Shugoshin_N
Contig91-snapTAU.33	PF10317.11:7TM_GPCR_Srd
Contig91-snapTAU.33	PF10319.11:7TM_GPCR_Srj
Contig91-snapTAU.33	PF10326.11:7TM_GPCR_Str
Contig91-snapTAU.72	PF00201.20:UDPGT
Contig91-snapTAU.72	PF04101.18:Glyco_tran_28_C
Contig91-snapTAU.85	PF00104.32:Hormone_recep
Contig91-snapTAU.85	PF00105.20:zf-C4
Contig91-snapTAU.88	PF00104.32:Hormone_recep
Contig91-snapTAU.88	PF00105.20:zf-C4
Contig91-snapTAU.89	PF00105.20:zf-C4
Contig91-snapTAU.90	PF00067.24:p450
Contig93-snapTAU.30	PF00069.27:Pkinase
Contig93-snapTAU.30	PF07714.19:PK_Tyr_Ser-Thr
Contig94-snapTAU.36	PF10318.11:7TM_GPCR_Srh
Contig96-snapTAU.38	PF13598.8:DUF4139
Contig96-snapTAU.38	PF13600.8:DUF4140
Contig96-snapTAU.9	PF00642.26:zf-CCCH
Contig96-snapTAU.9	PF14608.8:zf-CCCH_2
Contig96-snapTAU.9	PF18345.3:zf_CCCH_4
Contig97-snapTAU.136	PF00753.29:Lactamase_B
Contig97-snapTAU.136	PF12706.9:Lactamase_B_2
Contig97-snapTAU.136	PF13483.8:Lactamase_B_3
Contig97-snapTAU.136	PF16123.7:HAGH_C
Contig97-snapTAU.21	PF00858.26:ASC
Contig9-snapTAU.143	PF01391.20:Collagen
Contig9-snapTAU.143	PF01484.19:Col_cuticle_N
Contig9-snapTAU.143	PF07172.13:GRP
Contig9-snapTAU.184	PF00008.29:EGF
Contig9-snapTAU.184	PF00023.32:Ank
Contig9-snapTAU.184	PF06816.15:NOD
Contig9-snapTAU.184	PF07645.17:EGF_CA
Contig9-snapTAU.184	PF07684.14:NODP
Contig9-snapTAU.184	PF12661.9:hEGF
Contig9-snapTAU.184	PF12796.9:Ank_2
Contig9-snapTAU.184	PF13606.8:Ank_3
Contig9-snapTAU.184	PF13637.8:Ank_4
Contig9-snapTAU.184	PF13857.8:Ank_5
Contig9-snapTAU.38	PF00149.30:Metallophos
Contig9-snapTAU.38	PF15807.7:MAP17
Iso_D.10001.1	PF00201.20:UDPGT
Iso_D.10001.1	PF04101.18:Glyco_tran_28_C
Iso_D.10020.4	PF00201.20:UDPGT
Iso_D.10020.4	PF04101.18:Glyco_tran_28_C
Iso_D.10021.3	PF00201.20:UDPGT
Iso_D.10021.3	PF04101.18:Glyco_tran_28_C
Iso_D.1006.1	PF00835.21:SNAP-25
Iso_D.10064.1_curated	PF00104.32:Hormone_recep
Iso_D.10064.1_curated	PF00105.20:zf-C4
Iso_D.10113.1	PF00067.24:p450
Iso_D.10123.1	PF02520.19:DUF148
Iso_D.10131.1	PF00135.30:COesterase
Iso_D.10131.1	PF07859.15:Abhydrolase_3
Iso_D.10132.1	PF00105.20:zf-C4
Iso_D.10133.1	PF00201.20:UDPGT
Iso_D.10133.1	PF04101.18:Glyco_tran_28_C
Iso_D.10149.3	PF07690.18:MFS_1
Iso_D.10150.1	PF07690.18:MFS_1
Iso_D.10155.1	PF00858.26:ASC
Iso_D.10156.1	PF00858.26:ASC
Iso_D.10200.2	PF05978.18:UNC-93
Iso_D.10200.2	PF07690.18:MFS_1
Iso_D.10201.1	PF01400.26:Astacin
Iso_D.10357.1	PF01171.22:ATP_bind_3
Iso_D.10357.1	PF16503.7:zn-ribbon_14
Iso_D.10390.2	PF00107.28:ADH_zinc_N
Iso_D.10390.2	PF08240.14:ADH_N
Iso_D.10425.1	PF01592.18:NifU_N
Iso_D.10432.1	PF11838.10:ERAP1_C
Iso_D.10455.5	PF00067.24:p450
Iso_D.10501.2	PF00019.22:TGF_beta
Iso_D.10506.1	PF00704.30:Glyco_hydro_18
Iso_D.10506.1	PF01607.26:CBM_14
Iso_D.10508.6	PF07690.18:MFS_1
Iso_D.10518.1	PF01391.20:Collagen
Iso_D.10518.1	PF01484.19:Col_cuticle_N
Iso_D.10526.1	PF00005.29:ABC_tran
Iso_D.10526.1	PF00503.22:G-alpha
Iso_D.10526.1	PF00664.25:ABC_membrane
Iso_D.10526.1	PF01935.19:DUF87
Iso_D.10526.1	PF02463.21:SMC_N
Iso_D.10526.1	PF03193.18:RsgA_GTPase
Iso_D.10526.1	PF03308.18:MeaB
Iso_D.10526.1	PF09818.11:ABC_ATPase
Iso_D.10526.1	PF13191.8:AAA_16
Iso_D.10526.1	PF13238.8:AAA_18
Iso_D.10526.1	PF13401.8:AAA_22
Iso_D.10526.1	PF13555.8:AAA_29
Iso_D.10526.1	PF13558.8:SbcCD_C
Iso_D.10526.1	PF13604.8:AAA_30
Iso_D.106.2	PF09333.13:ATG_C
Iso_D.106.2	PF16909.7:VPS13_C
Iso_D.10632.2	PF04406.16:TP6A_N
Iso_D.10645.2	PF00070.29:Pyr_redox
Iso_D.10645.2	PF00890.26:FAD_binding_2
Iso_D.10645.2	PF01134.24:GIDA
Iso_D.10645.2	PF01262.23:AlaDh_PNT_C
Iso_D.10645.2	PF01494.21:FAD_binding_3
Iso_D.10645.2	PF01946.19:Thi4
Iso_D.10645.2	PF02852.24:Pyr_redox_dim
Iso_D.10645.2	PF03486.16:HI0933_like
Iso_D.10645.2	PF07992.16:Pyr_redox_2
Iso_D.10645.2	PF12831.9:FAD_oxidored
Iso_D.10645.2	PF13434.8:K_oxygenase
Iso_D.10645.2	PF13450.8:NAD_binding_8
Iso_D.10645.2	PF13738.8:Pyr_redox_3
Iso_D.10706.1	PF00366.22:Ribosomal_S17
Iso_D.10706.1	PF16205.7:Ribosomal_S17_N
Iso_D.10711.1	PF00270.31:DEAD
Iso_D.10711.1	PF00271.33:Helicase_C
Iso_D.10711.1	PF04851.17:ResIII
Iso_D.10712.1	PF00557.26:Peptidase_M24
Iso_D.10714.1	PF01044.21:Vinculin
Iso_D.10714.1	PF01608.19:I_LWEQ
Iso_D.10714.1	PF11855.10:DUF3375
Iso_D.10782.1	PF01704.20:UDPGP
Iso_D.10812.1	PF00001.23:7tm_1
Iso_D.10815.2	PF03987.17:Autophagy_act_C
Iso_D.10821.1	PF00046.31:Homeodomain
Iso_D.10821.1	PF00096.28:zf-C2H2
Iso_D.10821.1	PF12171.10:zf-C2H2_jaz
Iso_D.10821.1	PF12874.9:zf-met
Iso_D.10821.1	PF13465.8:zf-H2C2_2
Iso_D.10821.1	PF13894.8:zf-C2H2_4
Iso_D.10821.1	PF13912.8:zf-C2H2_6
Iso_D.10828.1	PF02995.19:DUF229
Iso_D.10884.2	PF07690.18:MFS_1
Iso_D.10899.2	PF00412.24:LIM
Iso_D.10916.2	PF00024.28:PAN_1
Iso_D.10916.2	PF08276.13:PAN_2
Iso_D.10916.2	PF14295.8:PAN_4
Iso_D.10917.2	PF00024.28:PAN_1
Iso_D.1095.1	PF11838.10:ERAP1_C
Iso_D.10968.1	PF00287.20:Na_K-ATPase
Iso_D.11061.1	PF07074.14:TRAP-gamma
Iso_D.11069.1	PF01221.20:Dynein_light
Iso_D.1110.1	PF02886.19:LBP_BPI_CETP_C
Iso_D.11118.2	PF00018.30:SH3_1
Iso_D.11118.2	PF00787.26:PX
Iso_D.11118.2	PF07653.19:SH3_2
Iso_D.11118.2	PF09325.12:Vps5
Iso_D.11118.2	PF10456.11:BAR_3_WASP_bdg
Iso_D.11118.2	PF14604.8:SH3_9
Iso_D.11118.3	PF00787.26:PX
Iso_D.11118.3	PF09325.12:Vps5
Iso_D.11118.3	PF10456.11:BAR_3_WASP_bdg
Iso_D.11132.1	PF00209.20:SNF
Iso_D.11191.2	PF00646.35:F-box
Iso_D.1126.1	PF04003.14:Utp12
Iso_D.1126.1	PF04192.14:Utp21
Iso_D.11333.2	PF13598.8:DUF4139
Iso_D.11333.2	PF13600.8:DUF4140
Iso_D.11420.1	PF01549.26:ShK
Iso_D.11474.2	PF00096.28:zf-C2H2
Iso_D.11474.2	PF00130.24:C1_1
Iso_D.11474.2	PF12171.10:zf-C2H2_jaz
Iso_D.11474.2	PF13465.8:zf-H2C2_2
Iso_D.11474.2	PF13894.8:zf-C2H2_4
Iso_D.11474.2	PF13912.8:zf-C2H2_6
Iso_D.11520.2	PF01365.23:RYDR_ITPR
Iso_D.11520.2	PF02815.21:MIR
Iso_D.11520.2	PF08709.13:Ins145_P3_rec
Iso_D.11569.1	PF01062.23:Bestrophin
Iso_D.11613.1	PF03131.19:bZIP_Maf
Iso_D.11649.1	PF05147.15:LANC_like
Iso_D.11649.1	PF07944.14:Glyco_hydro_127
Iso_D.11654.1	PF10505.11:NARG2_C
Iso_D.11760.1	PF01655.20:Ribosomal_L32e
Iso_D.11821.1	PF00646.35:F-box
Iso_D.11992.1	PF01490.20:Aa_trans
Iso_D.1.1	PF01060.25:TTR-52
Iso_D.12027.2	PF01602.22:Adaptin_N
Iso_D.12027.2	PF02883.22:Alpha_adaptinC2
Iso_D.12027.2	PF12717.9:Cnd1
Iso_D.12072.3	PF00059.23:Lectin_C
Iso_D.12073.2	PF00059.23:Lectin_C
Iso_D.12089.1	PF00930.23:DPPIV_N
Iso_D.12093.1	PF01344.27:Kelch_1
Iso_D.12093.1	PF07646.17:Kelch_2
Iso_D.12093.1	PF07707.17:BACK
Iso_D.12093.1	PF13415.8:Kelch_3
Iso_D.12093.1	PF13418.8:Kelch_4
Iso_D.12093.1	PF13854.8:Kelch_5
Iso_D.12093.1	PF13964.8:Kelch_6
Iso_D.12093.3	PF00270.31:DEAD
Iso_D.12093.3	PF01344.27:Kelch_1
Iso_D.12093.3	PF07646.17:Kelch_2
Iso_D.12093.3	PF13415.8:Kelch_3
Iso_D.12093.3	PF13418.8:Kelch_4
Iso_D.12093.3	PF13854.8:Kelch_5
Iso_D.12093.3	PF13964.8:Kelch_6
Iso_D.12105.1	PF00059.23:Lectin_C
Iso_D.12105.1	PF00431.22:CUB
Iso_D.12119.1	PF00059.23:Lectin_C
Iso_D.12122.1	PF00059.23:Lectin_C
Iso_D.12123.1	PF00096.28:zf-C2H2
Iso_D.12123.1	PF05605.14:zf-Di19
Iso_D.12123.1	PF12230.10:PRP21_like_P
Iso_D.12123.1	PF13894.8:zf-C2H2_4
Iso_D.12197.1	PF07690.18:MFS_1
Iso_D.12200.3	PF07690.18:MFS_1
Iso_D.12231.1	PF01435.20:Peptidase_M48
Iso_D.12231.1	PF16491.7:Peptidase_M48_N
Iso_D.12279.2	PF00069.27:Pkinase
Iso_D.12279.2	PF07714.19:PK_Tyr_Ser-Thr
Iso_D.12281.1	PF07896.14:DUF1674
Iso_D.12412.1	PF01681.19:C6
Iso_D.12412.1	PF04442.16:CtaG_Cox11
Iso_D.12412.1	PF08603.13:CAP_C
Iso_D.12473.1	PF17917.3:RT_RNaseH
Iso_D.12473.1	PF17919.3:RT_RNaseH_2
Iso_D.12564.2	PF00096.28:zf-C2H2
Iso_D.12564.2	PF05605.14:zf-Di19
Iso_D.12564.2	PF09237.13:GAGA
Iso_D.12564.2	PF12171.10:zf-C2H2_jaz
Iso_D.12564.2	PF13465.8:zf-H2C2_2
Iso_D.12564.2	PF13894.8:zf-C2H2_4
Iso_D.12564.2	PF13909.8:zf-H2C2_5
Iso_D.12564.2	PF13912.8:zf-C2H2_6
Iso_D.12564.2	PF19126.2:DUF5810
Iso_D.12577.1	PF00059.23:Lectin_C
Iso_D.12577.1	PF05966.14:Chordopox_A33R
Iso_D.12578.1	PF00059.23:Lectin_C
Iso_D.12702.1	PF00063.23:Myosin_head
Iso_D.12794.2	PF01663.24:Phosphodiest
Iso_D.12809.1	PF01249.20:Ribosomal_S21e
Iso_D.12889.3	PF00782.22:DSPc
Iso_D.12914.4	PF00069.27:Pkinase
Iso_D.12914.4	PF07714.19:PK_Tyr_Ser-Thr
Iso_D.12914.4	PF14531.8:Kinase-like
Iso_D.12940.1	PF00635.28:Motile_Sperm
Iso_D.12941.11	PF01391.20:Collagen
Iso_D.12941.11	PF06482.13:Endostatin
Iso_D.12941.11	PF20010.1:Collagen_trimer
Iso_D.12941.2	PF01391.20:Collagen
Iso_D.12941.2	PF06482.13:Endostatin
Iso_D.12941.2	PF20010.1:Collagen_trimer
Iso_D.12975.1	PF07962.14:Swi3
Iso_D.12981.1	PF00069.27:Pkinase
Iso_D.12981.1	PF03109.18:ABC1
Iso_D.12981.1	PF07714.19:PK_Tyr_Ser-Thr
Iso_D.12981.1	PF14531.8:Kinase-like
Iso_D.12999.2	PF00024.28:PAN_1
Iso_D.12999.2	PF00100.25:Zona_pellucida
Iso_D.12999.2	PF14295.8:PAN_4
Iso_D.13000.2	PF00149.30:Metallophos
Iso_D.13004.1	PF00890.26:FAD_binding_2
Iso_D.13004.1	PF01266.26:DAO
Iso_D.13004.1	PF12831.9:FAD_oxidored
Iso_D.13004.1	PF16901.7:DAO_C
Iso_D.13070.2	PF00400.34:WD40
Iso_D.13078.1	PF04180.16:LTV
Iso_D.13269.1	PF05154.18:TM2
Iso_D.13278.1	PF00626.24:Gelsolin
Iso_D.13304.2	PF01391.20:Collagen
Iso_D.13304.2	PF01484.19:Col_cuticle_N
Iso_D.13307.1	PF00042.24:Globin
Iso_D.13318.1	PF01070.20:FMN_dh
Iso_D.13318.1	PF01180.23:DHO_dh
Iso_D.13320.1	PF00082.24:Peptidase_S8
Iso_D.13320.1	PF01483.22:P_proprotein
Iso_D.13320.1	PF16470.7:S8_pro-domain
Iso_D.13404.1	PF00856.30:SET
Iso_D.1341.2	PF00059.23:Lectin_C
Iso_D.1341.2	PF00092.30:VWA
Iso_D.1341.2	PF13519.8:VWA_2
Iso_D.13421.1	PF00153.29:Mito_carr
Iso_D.13427.2	PF07406.13:NICE-3
Iso_D.13439.1	PF00076.24:RRM_1
Iso_D.13440.3	PF00002.26:7tm_2
Iso_D.13440.3	PF01534.19:Frizzled
Iso_D.13440.3	PF10323.11:7TM_GPCR_Srv
Iso_D.13448.1	PF03057.16:DUF236
Iso_D.13448.1	PF07484.14:Collar
Iso_D.13530.1	PF00069.27:Pkinase
Iso_D.13530.1	PF07714.19:PK_Tyr_Ser-Thr
Iso_D.13538.1	PF14657.8:Arm-DNA-bind_4
Iso_D.13571.1	PF00858.26:ASC
Iso_D.13573.6	PF02009.18:RIFIN
Iso_D.13590.2	PF01163.24:RIO1
Iso_D.13604.2	PF00027.31:cNMP_binding
Iso_D.13604.2	PF00520.33:Ion_trans
Iso_D.13671.1	PF00067.24:p450
Iso_D.13672.1	PF00067.24:p450
Iso_D.13694.1	PF02931.25:Neur_chan_LBD
Iso_D.13694.1	PF02932.18:Neur_chan_memb
Iso_D.13720.1	PF00104.32:Hormone_recep
Iso_D.13720.1	PF00105.20:zf-C4
Iso_D.13781.1	PF01984.22:dsDNA_bind
Iso_D.13847.2	PF00227.28:Proteasome
Iso_D.13935.1	PF00766.21:ETF_alpha
Iso_D.13935.1	PF01012.23:ETF
Iso_D.13976.1	PF00400.34:WD40
Iso_D.13976.1	PF04053.16:Coatomer_WDAD
Iso_D.13976.1	PF06957.13:COPI_C
Iso_D.13976.1	PF12894.9:ANAPC4_WD40
Iso_D.14012.4	PF01541.26:GIY-YIG
Iso_D.14050.1	PF02170.24:PAZ
Iso_D.14050.1	PF02171.19:Piwi
Iso_D.1405.9	PF00036.34:EF-hand_1
Iso_D.1405.9	PF00130.24:C1_1
Iso_D.1405.9	PF13202.8:EF-hand_5
Iso_D.1405.9	PF13405.8:EF-hand_6
Iso_D.1405.9	PF13499.8:EF-hand_7
Iso_D.1405.9	PF13833.8:EF-hand_8
Iso_D.14120.4	PF00646.35:F-box
Iso_D.14120.4	PF12937.9:F-box-like
Iso_D.14121.1	PF00646.35:F-box
Iso_D.14121.1	PF12937.9:F-box-like
Iso_D.14131.1	PF02985.24:HEAT
Iso_D.14131.1	PF11916.10:Vac14_Fig4_bd
Iso_D.14131.1	PF12755.9:Vac14_Fab1_bd
Iso_D.14135.12	PF00916.22:Sulfate_transp
Iso_D.14135.12	PF01740.23:STAS
Iso_D.14142.3	PF02170.24:PAZ
Iso_D.14142.3	PF02171.19:Piwi
Iso_D.14142.3	PF08699.12:ArgoL1
Iso_D.14142.3	PF16486.7:ArgoN
Iso_D.14142.3	PF16487.7:ArgoMid
Iso_D.14142.3	PF16488.7:ArgoL2
Iso_D.14143.2	PF01676.20:Metalloenzyme
Iso_D.14143.2	PF06415.15:iPGM_N
Iso_D.14276.1	PF00105.20:zf-C4
Iso_D.14374.1	PF00059.23:Lectin_C
Iso_D.14374.1	PF00431.22:CUB
Iso_D.14422.2	PF00651.33:BTB
Iso_D.14422.2	PF00917.28:MATH
Iso_D.14425.1	PF00651.33:BTB
Iso_D.14425.1	PF00917.28:MATH
Iso_D.14461.1	PF03969.18:AFG1_ATPase
Iso_D.14480.1	PF01391.20:Collagen
Iso_D.1449.1	PF00178.24:Ets
Iso_D.14533.1	PF00856.30:SET
Iso_D.1457.1	PF08774.13:VRR_NUC
Iso_D.14585.1	PF00561.22:Abhydrolase_1
Iso_D.14585.1	PF01674.20:Lipase_2
Iso_D.14609.3	PF05995.14:CDO_I
Iso_D.1462.1	PF00646.35:F-box
Iso_D.14677.2	PF01204.20:Trehalase
Iso_D.14677.2	PF03200.18:Glyco_hydro_63
Iso_D.14680.1	PF00635.28:Motile_Sperm
Iso_D.14758.1	PF00106.27:adh_short
Iso_D.14758.1	PF13460.8:NAD_binding_10
Iso_D.14758.1	PF13561.8:adh_short_C2
Iso_D.14998.1	PF14593.8:PH_3
Iso_D.15015.1	PF02118.23:Srg
Iso_D.15015.1	PF10323.11:7TM_GPCR_Srv
Iso_D.15092.1	PF00211.22:Guanylate_cyc
Iso_D.15092.1	PF07700.17:HNOB
Iso_D.15092.1	PF07701.16:HNOBA
Iso_D.15218.2	PF00916.22:Sulfate_transp
Iso_D.15218.2	PF01740.23:STAS
Iso_D.15218.2	PF13466.8:STAS_2
Iso_D.15350.1	PF01826.19:TIL
Iso_D.15546.1	PF00857.22:Isochorismatase
Iso_D.15652.1	PF00104.32:Hormone_recep
Iso_D.15652.1	PF00105.20:zf-C4
Iso_D.1571.4	PF00125.26:Histone
Iso_D.1571.4	PF15511.8:CENP-T_C
Iso_D.1571.4	PF15630.8:CENP-S
Iso_D.1571.4	PF15715.7:PAF
Iso_D.1590.1	PF00135.30:COesterase
Iso_D.1590.1	PF02230.18:Abhydrolase_2
Iso_D.1590.1	PF07859.15:Abhydrolase_3
Iso_D.1590.1	PF08538.12:DUF1749
Iso_D.1686.1	PF00646.35:F-box
Iso_D.1686.1	PF12937.9:F-box-like
Iso_D.1763.1	PF01391.20:Collagen
Iso_D.1763.1	PF01484.19:Col_cuticle_N
Iso_D.178.1	PF00026.25:Asp
Iso_D.178.1	PF14543.8:TAXi_N
Iso_D.179.2	PF00026.25:Asp
Iso_D.179.2	PF14543.8:TAXi_N
Iso_D.1861.1	PF00096.28:zf-C2H2
Iso_D.1861.1	PF12171.10:zf-C2H2_jaz
Iso_D.1861.1	PF13465.8:zf-H2C2_2
Iso_D.1861.1	PF13894.8:zf-C2H2_4
Iso_D.1861.1	PF18387.3:zf_C2H2_ZHX
Iso_D.1919.1	PF09258.12:Glyco_transf_64
Iso_D.194.2	PF00013.31:KH_1
Iso_D.2014.1	PF01433.22:Peptidase_M1
Iso_D.2014.1	PF17900.3:Peptidase_M1_N
Iso_D.2040.1	PF00036.34:EF-hand_1
Iso_D.2040.1	PF00350.25:Dynamin_N
Iso_D.2040.1	PF01926.25:MMR_HSR1
Iso_D.2040.1	PF12763.9:EF-hand_4
Iso_D.2040.1	PF16880.7:EHD_N
Iso_D.2040.1	PF18150.3:DUF5600
Iso_D.2042.5	PF01000.28:RNA_pol_A_bac
Iso_D.2042.5	PF01193.26:RNA_pol_L
Iso_D.2066.1	PF00085.22:Thioredoxin
Iso_D.2066.1	PF02966.18:DIM1
Iso_D.223.8	PF00135.30:COesterase
Iso_D.224.1	PF00135.30:COesterase
Iso_D.224.1	PF07859.15:Abhydrolase_3
Iso_D.2294.2	PF00149.30:Metallophos
Iso_D.2416.1	PF00201.20:UDPGT
Iso_D.2416.1	PF04101.18:Glyco_tran_28_C
Iso_D.2499.1	PF01778.19:Ribosomal_L28e
Iso_D.2531.1	PF00135.30:COesterase
Iso_D.2531.1	PF07859.15:Abhydrolase_3
Iso_D.2531.1	PF12697.9:Abhydrolase_6
Iso_D.2531.1	PF12740.9:Chlorophyllase2
Iso_D.2634.2	PF01391.20:Collagen
Iso_D.2634.2	PF01484.19:Col_cuticle_N
Iso_D.2636.1	PF02463.21:SMC_N
Iso_D.2636.1	PF06470.15:SMC_hinge
Iso_D.2636.1	PF13175.8:AAA_15
Iso_D.2636.1	PF13304.8:AAA_21
Iso_D.2636.1	PF13555.8:AAA_29
Iso_D.2656.5	PF00481.23:PP2C
Iso_D.2657.1	PF00211.22:Guanylate_cyc
Iso_D.2657.1	PF07700.17:HNOB
Iso_D.2657.1	PF07701.16:HNOBA
Iso_D.2676.2	PF00326.23:Peptidase_S9
Iso_D.2676.2	PF07859.15:Abhydrolase_3
Iso_D.2676.2	PF10340.11:Say1_Mug180
Iso_D.2752.1	PF00621.22:RhoGEF
Iso_D.2753.4	PF00533.28:BRCT
Iso_D.2753.4	PF00621.22:RhoGEF
Iso_D.2753.4	PF12738.9:PTCB-BRCT
Iso_D.2753.4	PF16759.7:LIG3_BRCT
Iso_D.2846.2	PF00149.30:Metallophos
Iso_D.2916.1	PF04193.16:PQ-loop
Iso_D.2918.1	PF10171.11:Tim29
Iso_D.2941.1	PF09507.12:CDC27
Iso_D.2974.1	PF00328.24:His_Phos_2
Iso_D.3013.1	PF00534.22:Glycos_transf_1
Iso_D.3013.1	PF05693.15:Glycogen_syn
Iso_D.3013.1	PF13692.8:Glyco_trans_1_4
Iso_D.3074.1	PF04155.20:Ground-like
Iso_D.3077.1	PF00102.29:Y_phosphatase
Iso_D.3144.1	PF00023.32:Ank
Iso_D.3144.1	PF01529.22:DHHC
Iso_D.3144.1	PF12796.9:Ank_2
Iso_D.3144.1	PF13606.8:Ank_3
Iso_D.3144.1	PF13637.8:Ank_4
Iso_D.3144.1	PF13857.8:Ank_5
Iso_D.3197.1	PF03370.15:CBM_21
Iso_D.3197.1	PF16760.7:CBM53
Iso_D.3328.1	PF03407.18:Nucleotid_trans
Iso_D.3383.3	PF00076.24:RRM_1
Iso_D.3383.3	PF11835.10:RRM_8
Iso_D.3383.3	PF13893.8:RRM_5
Iso_D.3383.3	PF16842.7:RRM_occluded
Iso_D.3383.3	PF17797.3:RL
Iso_D.3447.1	PF00400.34:WD40
Iso_D.3447.1	PF04053.16:Coatomer_WDAD
Iso_D.3447.1	PF12894.9:ANAPC4_WD40
Iso_D.3487.1	PF11427.10:HTH_Tnp_Tc3_1
Iso_D.3487.1	PF16469.7:NPA
Iso_D.3514.1	PF10317.11:7TM_GPCR_Srd
Iso_D.3514.1	PF10318.11:7TM_GPCR_Srh
Iso_D.3514.1	PF10319.11:7TM_GPCR_Srj
Iso_D.3514.1	PF10326.11:7TM_GPCR_Str
Iso_D.3514.1	PF10327.11:7TM_GPCR_Sri
Iso_D.3626.1	PF02009.18:RIFIN
Iso_D.3626.1	PF15102.8:TMEM154
Iso_D.3649.1	PF08640.13:U3_assoc_6
Iso_D.3657.2	PF01138.23:RNase_PH
Iso_D.3679.2	PF01166.20:TSC22
Iso_D.3754.1	PF01431.23:Peptidase_M13
Iso_D.3754.1	PF05649.15:Peptidase_M13_N
Iso_D.3802.1	PF05577.14:Peptidase_S28
Iso_D.3822.1	PF06080.14:DUF938
Iso_D.3822.1	PF08241.14:Methyltransf_11
Iso_D.3822.1	PF08242.14:Methyltransf_12
Iso_D.3822.1	PF13489.8:Methyltransf_23
Iso_D.3822.1	PF13649.8:Methyltransf_25
Iso_D.3822.1	PF13847.8:Methyltransf_31
Iso_D.4043.1	PF04145.17:Ctr
Iso_D.4045.1	PF00568.25:WH1
Iso_D.4045.1	PF00638.20:Ran_BP1
Iso_D.4045.1	PF00641.20:zf-RanBP
Iso_D.4063.1	PF00595.26:PDZ
Iso_D.4063.1	PF13180.8:PDZ_2
Iso_D.4063.1	PF17820.3:PDZ_6
Iso_D.4095.1	PF01060.25:TTR-52
Iso_D.4317.1	PF00038.23:Filament
Iso_D.4332.1	PF00400.34:WD40
Iso_D.4332.1	PF08662.13:eIF2A
Iso_D.4332.1	PF12894.9:ANAPC4_WD40
Iso_D.4334.3	PF00400.34:WD40
Iso_D.4334.3	PF08662.13:eIF2A
Iso_D.4334.3	PF12894.9:ANAPC4_WD40
Iso_D.4384.4	PF00096.28:zf-C2H2
Iso_D.4384.4	PF00130.24:C1_1
Iso_D.4384.4	PF12171.10:zf-C2H2_jaz
Iso_D.4384.4	PF13465.8:zf-H2C2_2
Iso_D.4384.4	PF13894.8:zf-C2H2_4
Iso_D.4384.4	PF13912.8:zf-C2H2_6
Iso_D.4424.1	PF00059.23:Lectin_C
Iso_D.4497.2	PF00069.27:Pkinase
Iso_D.4497.2	PF07714.19:PK_Tyr_Ser-Thr
Iso_D.4497.2	PF14531.8:Kinase-like
Iso_D.4640.1	PF00324.23:AA_permease
Iso_D.4640.1	PF13520.8:AA_permease_2
Iso_D.4640.1	PF13906.8:AA_permease_C
Iso_D.4766.1	PF00441.26:Acyl-CoA_dh_1
Iso_D.4766.1	PF02770.21:Acyl-CoA_dh_M
Iso_D.4766.1	PF02771.18:Acyl-CoA_dh_N
Iso_D.4766.1	PF08028.13:Acyl-CoA_dh_2
Iso_D.4789.1	PF01757.24:Acyl_transf_3
Iso_D.4789.1	PF10799.10:YliH
Iso_D.4789.1	PF19040.2:SGNH
Iso_D.4803.1	PF00036.34:EF-hand_1
Iso_D.4803.1	PF12763.9:EF-hand_4
Iso_D.4803.1	PF13202.8:EF-hand_5
Iso_D.4803.1	PF13405.8:EF-hand_6
Iso_D.4803.1	PF13499.8:EF-hand_7
Iso_D.4803.1	PF13833.8:EF-hand_8
Iso_D.4803.1	PF14658.8:EF-hand_9
Iso_D.4806.4	PF00886.21:Ribosomal_S16
Iso_D.4840.1	PF00023.32:Ank
Iso_D.4840.1	PF12796.9:Ank_2
Iso_D.4840.1	PF13606.8:Ank_3
Iso_D.4840.1	PF13637.8:Ank_4
Iso_D.4840.1	PF13857.8:Ank_5
Iso_D.4959.1	PF00112.25:Peptidase_C1
Iso_D.5005.1	PF15511.8:CENP-T_C
Iso_D.5005.1	PF15630.8:CENP-S
Iso_D.5010.1	PF08424.12:NRDE-2
Iso_D.5034.1	PF01060.25:TTR-52
Iso_D.5042.1	PF00635.28:Motile_Sperm
Iso_D.5045.2	PF03483.19:B3_4
Iso_D.5045.2	PF03484.17:B5
Iso_D.5045.2	PF17759.3:tRNA_synthFbeta
Iso_D.5045.2	PF18262.3:PhetRS_B1
Iso_D.5048.1	PF00001.23:7tm_1
Iso_D.5048.1	PF10323.11:7TM_GPCR_Srv
Iso_D.51.1	PF01384.22:PHO4
Iso_D.5137.1	PF00060.28:Lig_chan
Iso_D.5137.1	PF00497.22:SBP_bac_3
Iso_D.5137.1	PF01094.30:ANF_receptor
Iso_D.5137.1	PF10601.11:zf-LITAF-like
Iso_D.5137.1	PF10613.11:Lig_chan-Glu_bd
Iso_D.5201.1	PF10650.11:zf-C3H1
Iso_D.5261.1	PF00270.31:DEAD
Iso_D.5261.1	PF00271.33:Helicase_C
Iso_D.5261.1	PF04851.17:ResIII
Iso_D.5284.1	PF01391.20:Collagen
Iso_D.5359.1	PF00013.31:KH_1
Iso_D.5359.1	PF07650.19:KH_2
Iso_D.5361.1	PF00201.20:UDPGT
Iso_D.5362.1	PF00497.22:SBP_bac_3
Iso_D.5362.1	PF10613.11:Lig_chan-Glu_bd
Iso_D.5366.1	PF08238.14:Sel1
Iso_D.545.1	PF00178.24:Ets
Iso_D.5476.7	PF12348.10:CLASP_N
Iso_D.5476.7	PF13646.8:HEAT_2
Iso_D.5501.1	PF00204.27:DNA_gyraseB
Iso_D.5501.1	PF00521.22:DNA_topoisoIV
Iso_D.5501.1	PF01751.24:Toprim
Iso_D.5501.1	PF02518.28:HATPase_c
Iso_D.5501.1	PF16898.7:TOPRIM_C
Iso_D.552.2	PF00178.24:Ets
Iso_D.5622.2	PF00102.29:Y_phosphatase
Iso_D.5622.2	PF00782.22:DSPc
Iso_D.5622.2	PF13350.8:Y_phosphatase3
Iso_D.5693.1	PF00646.35:F-box
Iso_D.577.2	PF02204.20:VPS9
Iso_D.577.2	PF02493.22:MORN
Iso_D.577.7	PF00415.20:RCC1
Iso_D.577.7	PF13540.8:RCC1_2
Iso_D.5784.1	PF00201.20:UDPGT
Iso_D.5784.1	PF04101.18:Glyco_tran_28_C
Iso_D.5787.1	PF00010.28:HLH
Iso_D.5838.1	PF00635.28:Motile_Sperm
Iso_D.5920.2	PF01928.23:CYTH
Iso_D.594.1	PF00856.30:SET
Iso_D.594.1	PF05033.18:Pre-SET
Iso_D.5944.1	PF13347.8:MFS_2
Iso_D.5945.12	PF13347.8:MFS_2
Iso_D.6086.1	PF00201.20:UDPGT
Iso_D.6086.1	PF04101.18:Glyco_tran_28_C
Iso_D.6097.1	PF13639.8:zf-RING_2
Iso_D.6097.1	PF13920.8:zf-C3HC4_3
Iso_D.6097.1	PF14447.8:Prok-RING_4
Iso_D.6097.1	PF14634.8:zf-RING_5
Iso_D.6098.1	PF13639.8:zf-RING_2
Iso_D.6098.1	PF13920.8:zf-C3HC4_3
Iso_D.6098.1	PF14634.8:zf-RING_5
Iso_D.6099.1	PF01762.23:Galactosyl_T
Iso_D.6161.1	PF00619.23:CARD
Iso_D.6161.1	PF00656.24:Peptidase_C14
Iso_D.6178.1	PF00176.25:SNF2-rel_dom
Iso_D.6178.1	PF00271.33:Helicase_C
Iso_D.6178.1	PF00385.26:Chromo
Iso_D.6178.1	PF00628.31:PHD
Iso_D.6178.1	PF04851.17:ResIII
Iso_D.6178.1	PF06461.13:DUF1086
Iso_D.6178.1	PF06465.15:DUF1087
Iso_D.6178.1	PF08073.14:CHDNT
Iso_D.6178.1	PF08074.13:CHDCT2
Iso_D.6178.1	PF11496.10:HDA2-3
Iso_D.6178.1	PF13771.8:zf-HC5HC2H
Iso_D.6178.1	PF13831.8:PHD_2
Iso_D.6227.1	PF00135.30:COesterase
Iso_D.6227.1	PF07859.15:Abhydrolase_3
Iso_D.623.1	PF00155.23:Aminotran_1_2
Iso_D.624.2	PF00378.22:ECH_1
Iso_D.624.2	PF16113.7:ECH_2
Iso_D.6301.1	PF00069.27:Pkinase
Iso_D.6301.1	PF07714.19:PK_Tyr_Ser-Thr
Iso_D.6305.1	PF00096.28:zf-C2H2
Iso_D.6305.1	PF00130.24:C1_1
Iso_D.6305.1	PF01428.18:zf-AN1
Iso_D.6305.1	PF01722.20:BolA
Iso_D.6305.1	PF12171.10:zf-C2H2_jaz
Iso_D.6305.1	PF12874.9:zf-met
Iso_D.6305.1	PF13465.8:zf-H2C2_2
Iso_D.6305.1	PF13894.8:zf-C2H2_4
Iso_D.6305.1	PF13912.8:zf-C2H2_6
Iso_D.6305.1	PF19126.2:DUF5810
Iso_D.6308.2	PF02931.25:Neur_chan_LBD
Iso_D.6310.1	PF00069.27:Pkinase
Iso_D.6310.1	PF07714.19:PK_Tyr_Ser-Thr
Iso_D.6349.3	PF00096.28:zf-C2H2
Iso_D.6349.3	PF13894.8:zf-C2H2_4
Iso_D.6422.1	PF01546.30:Peptidase_M20
Iso_D.6422.1	PF04389.19:Peptidase_M28
Iso_D.6422.1	PF07687.16:M20_dimer
Iso_D.6438.1	PF01866.19:Diphthamide_syn
Iso_D.6554.1	PF01391.20:Collagen
Iso_D.6566.1	PF00069.27:Pkinase
Iso_D.6566.1	PF07714.19:PK_Tyr_Ser-Thr
Iso_D.6580.1	PF03125.20:Sre
Iso_D.6600.2	PF01391.20:Collagen
Iso_D.6600.2	PF01484.19:Col_cuticle_N
Iso_D.6642.1	PF07064.15:RIC1
Iso_D.667.1	PF05609.14:LAP1C
Iso_D.667.1	PF12751.9:Vac7
Iso_D.668.2	PF00224.23:PK
Iso_D.668.2	PF02887.18:PK_C
Iso_D.684.1	PF00023.32:Ank
Iso_D.684.1	PF12796.9:Ank_2
Iso_D.684.1	PF13606.8:Ank_3
Iso_D.684.1	PF13637.8:Ank_4
Iso_D.684.1	PF13857.8:Ank_5
Iso_D.6849.1	PF09797.11:NatB_MDM20
Iso_D.685.2	PF00018.30:SH3_1
Iso_D.685.2	PF00307.33:CH
Iso_D.685.2	PF00435.23:Spectrin
Iso_D.685.2	PF07653.19:SH3_2
Iso_D.685.2	PF08239.13:SH3_3
Iso_D.685.2	PF14604.8:SH3_9
Iso_D.685.2	PF17902.3:SH3_10
Iso_D.6925.1	PF07177.14:Neuralized
Iso_D.6972.1	PF00675.22:Peptidase_M16
Iso_D.6972.1	PF05193.23:Peptidase_M16_C
Iso_D.7072.1	PF02494.18:HYR
Iso_D.7072.1	PF07699.15:Ephrin_rec_like
Iso_D.7080.1	PF01391.20:Collagen
Iso_D.7080.1	PF01484.19:Col_cuticle_N
Iso_D.7109.1	PF00097.27:zf-C3HC4
Iso_D.7109.1	PF12678.9:zf-rbx1
Iso_D.7109.1	PF13639.8:zf-RING_2
Iso_D.7109.1	PF13920.8:zf-C3HC4_3
Iso_D.7109.1	PF13923.8:zf-C3HC4_2
Iso_D.7198.1	PF00102.29:Y_phosphatase
Iso_D.7199.1	PF00067.24:p450
Iso_D.7200.1	PF00067.24:p450
Iso_D.7219.1	PF01130.23:CD36
Iso_D.7221.1	PF01391.20:Collagen
Iso_D.7271.1	PF05602.14:CLPTM1
Iso_D.7272.3	PF00102.29:Y_phosphatase
Iso_D.7272.3	PF13350.8:Y_phosphatase3
Iso_D.7387.1	PF00520.33:Ion_trans
Iso_D.7387.1	PF02214.24:BTB_2
Iso_D.7387.1	PF07885.18:Ion_trans_2
Iso_D.7434.6	PF00057.20:Ldl_recept_a
Iso_D.7434.6	PF01579.20:DUF19
Iso_D.7436.1	PF00240.25:ubiquitin
Iso_D.7436.1	PF02821.18:Staphylokinase
Iso_D.7436.1	PF06234.14:TmoB
Iso_D.7436.1	PF06427.13:UDP-g_GGTase
Iso_D.7436.1	PF10302.11:DUF2407
Iso_D.7436.1	PF10549.11:ORF11CD3
Iso_D.7436.1	PF11069.10:CFAP298
Iso_D.7436.1	PF11976.10:Rad60-SLD
Iso_D.7436.1	PF12977.9:DUF3861
Iso_D.7436.1	PF13291.8:ACT_4
Iso_D.7436.1	PF13860.8:FlgD_ig
Iso_D.7436.1	PF13881.8:Rad60-SLD_2
Iso_D.7436.1	PF14560.8:Ubiquitin_2
Iso_D.7436.1	PF17957.3:Big_7
Iso_D.7436.1	PF18036.3:Ubiquitin_4
Iso_D.7436.1	PF18037.3:Ubiquitin_5
Iso_D.7436.1	PF18396.3:TBK1_ULD
Iso_D.7436.1	PF19930.1:DUF6393
Iso_D.7436.1	PF20147.1:Crinkler
Iso_D.7436.2	PF00240.25:ubiquitin
Iso_D.7436.2	PF02821.18:Staphylokinase
Iso_D.7436.2	PF06234.14:TmoB
Iso_D.7436.2	PF06427.13:UDP-g_GGTase
Iso_D.7436.2	PF10302.11:DUF2407
Iso_D.7436.2	PF10549.11:ORF11CD3
Iso_D.7436.2	PF11069.10:CFAP298
Iso_D.7436.2	PF11976.10:Rad60-SLD
Iso_D.7436.2	PF12977.9:DUF3861
Iso_D.7436.2	PF13291.8:ACT_4
Iso_D.7436.2	PF13860.8:FlgD_ig
Iso_D.7436.2	PF13881.8:Rad60-SLD_2
Iso_D.7436.2	PF14560.8:Ubiquitin_2
Iso_D.7436.2	PF17957.3:Big_7
Iso_D.7436.2	PF18036.3:Ubiquitin_4
Iso_D.7436.2	PF18037.3:Ubiquitin_5
Iso_D.7436.2	PF18396.3:TBK1_ULD
Iso_D.7436.2	PF19930.1:DUF6393
Iso_D.7436.2	PF20147.1:Crinkler
Iso_D.7491.1	PF07690.18:MFS_1
Iso_D.7493.1	PF01596.19:Methyltransf_3
Iso_D.7493.1	PF13578.8:Methyltransf_24
Iso_D.7493.1	PF13847.8:Methyltransf_31
Iso_D.7494.2	PF00201.20:UDPGT
Iso_D.7530.3	PF00076.24:RRM_1
Iso_D.7530.3	PF00642.26:zf-CCCH
Iso_D.7530.3	PF01480.19:PWI
Iso_D.7536.4	PF00102.29:Y_phosphatase
Iso_D.7536.4	PF14566.8:PTPlike_phytase
Iso_D.7586.1	PF00041.23:fn3
Iso_D.7586.1	PF00069.27:Pkinase
Iso_D.7586.1	PF07714.19:PK_Tyr_Ser-Thr
Iso_D.7605.3	PF00067.24:p450
Iso_D.7606.2	PF00067.24:p450
Iso_D.763.5	PF01757.24:Acyl_transf_3
Iso_D.763.5	PF19040.2:SGNH
Iso_D.764.1	PF01757.24:Acyl_transf_3
Iso_D.764.1	PF19040.2:SGNH
Iso_D.7693.1	PF00069.27:Pkinase
Iso_D.7693.1	PF07714.19:PK_Tyr_Ser-Thr
Iso_D.7792.1	PF00005.29:ABC_tran
Iso_D.7792.1	PF00931.24:NB-ARC
Iso_D.7792.1	PF01926.25:MMR_HSR1
Iso_D.7792.1	PF02463.21:SMC_N
Iso_D.7792.1	PF03193.18:RsgA_GTPase
Iso_D.7792.1	PF05729.14:NACHT
Iso_D.7792.1	PF12848.9:ABC_tran_Xtn
Iso_D.7792.1	PF13175.8:AAA_15
Iso_D.7792.1	PF13191.8:AAA_16
Iso_D.7792.1	PF13238.8:AAA_18
Iso_D.7792.1	PF13304.8:AAA_21
Iso_D.7792.1	PF13401.8:AAA_22
Iso_D.7792.1	PF13476.8:AAA_23
Iso_D.7792.1	PF13514.8:AAA_27
Iso_D.7792.1	PF13555.8:AAA_29
Iso_D.7792.1	PF13671.8:AAA_33
Iso_D.7842.3	PF00169.31:PH
Iso_D.7900.2	PF00412.24:LIM
Iso_D.8072.6	PF00856.30:SET
Iso_D.8087.1	PF14559.8:TPR_19
Iso_D.8191.2	PF00249.33:Myb_DNA-binding
Iso_D.8191.2	PF00271.33:Helicase_C
Iso_D.8191.2	PF09110.13:HAND
Iso_D.8191.2	PF09111.12:SLIDE
Iso_D.8191.2	PF11496.10:HDA2-3
Iso_D.8325.2	PF02138.20:Beach
Iso_D.8325.2	PF13385.8:Laminin_G_3
Iso_D.8325.2	PF14844.8:PH_BEACH
Iso_D.8325.2	PF15787.7:DUF4704
Iso_D.8344.1	PF00253.23:Ribosomal_S14
Iso_D.8357.1	PF19421.1:Fry_C
Iso_D.8400.1	PF03385.19:STELLO
Iso_D.8408.1	PF12937.9:F-box-like
Iso_D.8473.1	PF00579.27:tRNA-synt_1b
Iso_D.8474.2	PF04757.16:Pex2_Pex12
Iso_D.8474.2	PF14570.8:zf-RING_4
Iso_D.8487.4	PF01042.23:Ribonuc_L-PSP
Iso_D.8499.1	PF00240.25:ubiquitin
Iso_D.8499.1	PF02821.18:Staphylokinase
Iso_D.8499.1	PF06149.14:DUF969
Iso_D.8499.1	PF06234.14:TmoB
Iso_D.8499.1	PF06427.13:UDP-g_GGTase
Iso_D.8499.1	PF10302.11:DUF2407
Iso_D.8499.1	PF10549.11:ORF11CD3
Iso_D.8499.1	PF11069.10:CFAP298
Iso_D.8499.1	PF11976.10:Rad60-SLD
Iso_D.8499.1	PF12977.9:DUF3861
Iso_D.8499.1	PF13190.8:PDGLE
Iso_D.8499.1	PF13291.8:ACT_4
Iso_D.8499.1	PF13750.8:Big_3_3
Iso_D.8499.1	PF13860.8:FlgD_ig
Iso_D.8499.1	PF13881.8:Rad60-SLD_2
Iso_D.8499.1	PF14560.8:Ubiquitin_2
Iso_D.8499.1	PF17957.3:Big_7
Iso_D.8499.1	PF18036.3:Ubiquitin_4
Iso_D.8499.1	PF18037.3:Ubiquitin_5
Iso_D.8499.1	PF18396.3:TBK1_ULD
Iso_D.8499.1	PF19930.1:DUF6393
Iso_D.8499.1	PF20147.1:Crinkler
Iso_D.8533.5	PF00105.20:zf-C4
Iso_D.8577.1	PF00931.24:NB-ARC
Iso_D.8577.1	PF13191.8:AAA_16
Iso_D.8640.1	PF00017.26:SH2
Iso_D.8640.1	PF00069.27:Pkinase
Iso_D.8640.1	PF07714.19:PK_Tyr_Ser-Thr
Iso_D.8721.2	PF03194.17:LUC7
Iso_D.8732.1	PF01436.23:NHL
Iso_D.875.1	PF03256.18:ANAPC10
Iso_D.8787.1	PF00076.24:RRM_1
Iso_D.8787.1	PF16366.7:CEBP_ZZ
Iso_D.8787.1	PF16367.7:RRM_7
Iso_D.8791.1	PF00651.33:BTB
Iso_D.8792.1	PF00651.33:BTB
Iso_D.8860.1	PF00149.30:Metallophos
Iso_D.8863.4	PF00149.30:Metallophos
Iso_D.9009.1	PF10317.11:7TM_GPCR_Srd
Iso_D.9009.1	PF10318.11:7TM_GPCR_Srh
Iso_D.9009.1	PF10319.11:7TM_GPCR_Srj
Iso_D.9009.1	PF10326.11:7TM_GPCR_Str
Iso_D.9009.1	PF10327.11:7TM_GPCR_Sri
Iso_D.9039.1	PF10318.11:7TM_GPCR_Srh
Iso_D.9039.1	PF10327.11:7TM_GPCR_Sri
Iso_D.9070.1	PF00211.22:Guanylate_cyc
Iso_D.9070.1	PF07701.16:HNOBA
Iso_D.9099.1	PF00104.32:Hormone_recep
Iso_D.9099.1	PF00105.20:zf-C4
Iso_D.9125.1	PF00106.27:adh_short
Iso_D.9125.1	PF13561.8:adh_short_C2
Iso_D.9180.1	PF00450.24:Peptidase_S10
Iso_D.9184.1	PF00450.24:Peptidase_S10
Iso_D.9193.1	PF00520.33:Ion_trans
Iso_D.9193.1	PF07885.18:Ion_trans_2
Iso_D.921.1	PF00069.27:Pkinase
Iso_D.921.1	PF07714.19:PK_Tyr_Ser-Thr
Iso_D.921.1	PF14531.8:Kinase-like
Iso_D.9235.1	PF00201.20:UDPGT
Iso_D.9235.1	PF04101.18:Glyco_tran_28_C
Iso_D.9239.1	PF01636.25:APH
Iso_D.9239.1	PF02958.22:EcKL
Iso_D.9239.1	PF07914.13:DUF1679
Iso_D.9255.1	PF00270.31:DEAD
Iso_D.9255.1	PF00271.33:Helicase_C
Iso_D.9256.1	PF00076.24:RRM_1
Iso_D.9256.1	PF16367.7:RRM_7
Iso_D.9263.1	PF00059.23:Lectin_C
Iso_D.9263.1	PF00092.30:VWA
Iso_D.9263.1	PF13519.8:VWA_2
Iso_D.9297.1	PF10317.11:7TM_GPCR_Srd
Iso_D.9297.1	PF10318.11:7TM_GPCR_Srh
Iso_D.9297.1	PF10326.11:7TM_GPCR_Str
Iso_D.9332.1	PF10318.11:7TM_GPCR_Srh
Iso_D.9332.1	PF10327.11:7TM_GPCR_Sri
Iso_D.9409.1_truncated_curated	PF00105.20:zf-C4
Iso_D.9475.1	PF10324.11:7TM_GPCR_Srw
Iso_D.9476.1	PF10324.11:7TM_GPCR_Srw
Iso_D.9496.1	PF01697.29:Glyco_transf_92
Iso_D.9496.1	PF13704.8:Glyco_tranf_2_4
Iso_D.9524.1	PF02520.19:DUF148
Iso_D.954.1	PF01674.20:Lipase_2
Iso_D.954.1	PF02089.17:Palm_thioest
Iso_D.9601.1	PF00270.31:DEAD
Iso_D.9601.1	PF00271.33:Helicase_C
Iso_D.9601.1	PF04851.17:ResIII
Iso_D.9601.1	PF08148.14:DSHCT
Iso_D.9601.1	PF13234.8:rRNA_proc-arch
Iso_D.9618.1	PF02931.25:Neur_chan_LBD
Iso_D.9618.1	PF02932.18:Neur_chan_memb
Iso_D.9690.1	PF03061.24:4HBT
Iso_D.9690.1	PF13622.8:4HBT_3
Iso_D.9690.1	PF14539.8:DUF4442
Iso_D.9696.2	PF07651.18:ANTH
Iso_D.9712.1	PF00104.32:Hormone_recep
Iso_D.9712.1	PF00105.20:zf-C4
Iso_D.9735.1	PF07690.18:MFS_1
Iso_D.9741.2	PF00106.27:adh_short
Iso_D.9741.2	PF08659.12:KR
Iso_D.9741.2	PF13561.8:adh_short_C2
Iso_D.9742.1	PF00106.27:adh_short
Iso_D.9742.1	PF13561.8:adh_short_C2
Iso_D.9769.1	PF00069.27:Pkinase
Iso_D.9769.1	PF01636.25:APH
Iso_D.9769.1	PF07714.19:PK_Tyr_Ser-Thr
Iso_D.9769.1	PF17667.3:Pkinase_fungal
Iso_D.9799.1	PF01757.24:Acyl_transf_3
Iso_D.9799.1	PF20146.1:NRF
Iso_D.9801.1	PF00501.30:AMP-binding
Iso_D.9801.1	PF13193.8:AMP-binding_C
Iso_D.9808.2	PF01391.20:Collagen
Iso_D.9808.2	PF01484.19:Col_cuticle_N
Iso_D.9829.2	PF03189.15:Otopetrin
Iso_D.9845.1	PF00067.24:p450
Iso_D.9857.1	PF00083.26:Sugar_tr
Iso_D.9857.1	PF07690.18:MFS_1
Iso_D.9898.1	PF00067.24:p450
Iso_D.9899.1	PF00067.24:p450
Iso_D.9967.1	PF00005.29:ABC_tran
Iso_D.9967.1	PF00664.25:ABC_membrane
Iso_D.9967.1	PF02463.21:SMC_N
Iso_D.9967.1	PF13191.8:AAA_16
Iso_D.9967.1	PF13401.8:AAA_22
Iso_D.9973.1	PF08395.14:7tm_7
Iso_D.9974.1	PF08395.14:7tm_7
Iso_D.9987.1	PF00005.29:ABC_tran
Iso_D.9987.1	PF00664.25:ABC_membrane
Iso_D.9987.1	PF02463.21:SMC_N
Iso_D.9987.1	PF13191.8:AAA_16
Iso_D.9998.1	PF00201.20:UDPGT
Iso_D.9998.1	PF04101.18:Glyco_tran_28_C
isopolya.1164.1	PF00535.28:Glycos_transf_2
isopolya.1164.1	PF00652.24:Ricin_B_lectin
isopolya.1164.1	PF02709.16:Glyco_transf_7C
isopolya.1309.1	PF12146.10:Hydrolase_4
isopolya.1309.1	PF12697.9:Abhydrolase_6
isopolya.1454.3	PF00169.31:PH
isopolya.1471.1	PF00012.22:HSP70
isopolya.1471.1	PF06723.15:MreB_Mbl
isopolya.1742.2	PF00850.21:Hist_deacetyl
isopolya.1907.1	PF00328.24:His_Phos_2
isopolya.2050.1	PF01391.20:Collagen
isopolya.2050.1	PF01484.19:Col_cuticle_N
isopolya.2239.2	PF02931.25:Neur_chan_LBD
isopolya.2239.2	PF02932.18:Neur_chan_memb
isopolya.2284.1	PF04084.16:ORC2
isopolya.2302.3	PF00108.25:Thiolase_N
isopolya.2302.3	PF00109.28:ketoacyl-synt
isopolya.2302.3	PF02803.20:Thiolase_C
isopolya.2546.1	PF10545.11:MADF_DNA_bdg
isopolya.2546.1	PF13873.8:Myb_DNA-bind_5
isopolya.2649.2	PF01403.21:Sema
isopolya.2830.1	PF01391.20:Collagen
isopolya.2830.1	PF01484.19:Col_cuticle_N
isopolya.2844.1	PF04564.17:U-box
isopolya.2844.1	PF10408.11:Ufd2P_core
isopolya.2872.1	PF01565.25:FAD_binding_4
isopolya.2965.2	PF00097.27:zf-C3HC4
isopolya.2965.2	PF00271.33:Helicase_C
isopolya.2965.2	PF13639.8:zf-RING_2
isopolya.2965.2	PF13920.8:zf-C3HC4_3
isopolya.2965.2	PF13923.8:zf-C3HC4_2
isopolya.2965.2	PF14634.8:zf-RING_5
isopolya.3147.1	PF00076.24:RRM_1
isopolya.3417.1	PF00160.23:Pro_isomerase
isopolya.3423.1	PF00160.23:Pro_isomerase
isopolya.3652.1	PF00270.31:DEAD
isopolya.3652.1	PF00271.33:Helicase_C
isopolya.3652.1	PF04851.17:ResIII
isopolya.3853.1	PF10218.11:SPRING1
isopolya.3908.2	PF00515.30:TPR_1
isopolya.3908.2	PF07719.19:TPR_2
isopolya.3908.2	PF12895.9:ANAPC3
isopolya.3908.2	PF13176.8:TPR_7
isopolya.3908.2	PF13181.8:TPR_8
isopolya.3908.2	PF13371.8:TPR_9
isopolya.3908.2	PF13424.8:TPR_12
isopolya.3908.2	PF13428.8:TPR_14
isopolya.3908.2	PF13431.8:TPR_17
isopolya.3908.2	PF13432.8:TPR_16
isopolya.3908.2	PF14559.8:TPR_19
isopolya.417.1	PF00076.24:RRM_1
isopolya.4190.3	PF05154.18:TM2
isopolya.4207.1	PF00928.23:Adap_comp_sub
isopolya.4291.3	PF00515.30:TPR_1
isopolya.4291.3	PF07719.19:TPR_2
isopolya.4291.3	PF12569.10:NARP1
isopolya.4291.3	PF13174.8:TPR_6
isopolya.4291.3	PF13176.8:TPR_7
isopolya.4291.3	PF13181.8:TPR_8
isopolya.4291.3	PF13371.8:TPR_9
isopolya.4291.3	PF13374.8:TPR_10
isopolya.4291.3	PF13414.8:TPR_11
isopolya.4291.3	PF13424.8:TPR_12
isopolya.4291.3	PF13428.8:TPR_14
isopolya.4291.3	PF13429.8:TPR_15
isopolya.4291.3	PF13431.8:TPR_17
isopolya.4291.3	PF13432.8:TPR_16
isopolya.4291.3	PF13844.8:Glyco_transf_41
isopolya.4291.3	PF14559.8:TPR_19
isopolya.4326.3	PF00441.26:Acyl-CoA_dh_1
isopolya.4326.3	PF02770.21:Acyl-CoA_dh_M
isopolya.4326.3	PF02771.18:Acyl-CoA_dh_N
isopolya.4326.3	PF08028.13:Acyl-CoA_dh_2
isopolya.4345.2	PF16533.7:SOAR
isopolya.4400.1	PF17751.3:SKICH
isopolya.4497.1	PF00108.25:Thiolase_N
isopolya.4497.1	PF00109.28:ketoacyl-synt
isopolya.4497.1	PF02803.20:Thiolase_C
isopolya.4974.1	PF00561.22:Abhydrolase_1
isopolya.4974.1	PF12146.10:Hydrolase_4
isopolya.4974.1	PF12697.9:Abhydrolase_6
isopolya.5108.1	PF00181.25:Ribosomal_L2
isopolya.5108.1	PF03947.20:Ribosomal_L2_C
isopolya.5328.2	PF00043.27:GST_C
isopolya.5328.2	PF02798.22:GST_N
isopolya.5328.2	PF13417.8:GST_N_3
isopolya.5328.2	PF14497.8:GST_C_3
isopolya.5328.2	PF17172.6:GST_N_4
isopolya.5496.1	PF00144.26:Beta-lactamase
isopolya.5550.1	PF00024.28:PAN_1
isopolya.5614.1	PF01370.23:Epimerase
isopolya.5614.1	PF02719.17:Polysacc_synt_2
isopolya.5614.1	PF04321.19:RmlD_sub_bind
isopolya.5614.1	PF16363.7:GDP_Man_Dehyd
isopolya.571.1	PF06910.13:MEA1
isopolya.5799.1	PF00023.32:Ank
isopolya.5799.1	PF12796.9:Ank_2
isopolya.5799.1	PF13606.8:Ank_3
isopolya.5799.1	PF13637.8:Ank_4
isopolya.5799.1	PF13857.8:Ank_5
isopolya.5852.5	PF03318.15:ETX_MTX2
isopolya.5873.2	PF00179.28:UQ_con
isopolya.6057.1	PF00857.22:Isochorismatase
isopolya.612.2	PF03271.19:EB1
isopolya.613.2	PF12341.10:Mcl1_mid
isopolya.6334.1	PF01027.22:Bax1-I
isopolya.6596.1	PF10545.11:MADF_DNA_bdg
isopolya.6702.1	PF10937.10:S36_mt
[truncated: 33,145 more rows]
