# Supplementary material for: Thousands of Pristionchus pacificus orphan genes were integrated into developmental networks that respond to diverse environmental microbiota
Source: PLoS Genet. 2023 Jul 3;19(7):e1010832. doi: 10.1371/journal.pgen.1010832 (PMC10348561; doi:10.1371/journal.pgen.1010832)
Supplement: S4 Table — (XLSX) [file pgen.1010832.s014.xlsx]

## Sheet: S4_Table
KEGG pathway annotation
El Paco gene annotation V3	KEGG ID
Contig0-snapTAU.110	cel03020
Contig0-snapTAU.622	cel00515
Contig0-snapTAU.703	cel02010
Contig0-snapTAU.780	cel04146
Contig0-snapTAU.780	cel04212
Contig0-snapTAU.796	cel00562
Contig0-snapTAU.796	cel04020
Contig0-snapTAU.796	cel04070
Contig0-snapTAU.796	cel04310
Contig0-snapTAU.796	cel04361
Contig0-snapTAU.797	cel00562
Contig0-snapTAU.797	cel04020
Contig0-snapTAU.797	cel04070
Contig0-snapTAU.797	cel04310
Contig0-snapTAU.797	cel04361
Contig103-snapTAU.35	cel03040
Contig103-snapTAU.35	cel03050
Contig103-snapTAU.36	cel03020
Contig104-snapTAU.53	cel00520
Contig10-snap.215	cel04140
Contig10-snap.215	cel04142
Contig10-snap.215	cel04145
Contig10-snapTAU.360	cel03018
Contig10-snapTAU.360	cel03040
Contig10-snapTAU.360	cel03050
Contig110-snapTAU.48	cel00970
Contig112-snapTAU.8	cel03010
Contig118-snapTAU.1	cel00531
Contig118-snapTAU.1	cel04142
Contig11-snapTAU.521	cel04068
Contig11-snapTAU.521	cel04310
Contig11-snapTAU.521	cel04330
Contig11-snapTAU.521	cel04350
Contig11-snapTAU.525	cel04020
Contig12-snapTAU.206	cel00515
Contig12-snapTAU.208	cel00040
Contig12-snapTAU.208	cel00053
Contig12-snapTAU.208	cel00830
Contig12-snapTAU.208	cel00860
Contig12-snapTAU.208	cel00980
Contig12-snapTAU.208	cel00982
Contig12-snapTAU.208	cel00983
Contig12-snapTAU.267	cel04010
Contig12-snapTAU.267	cel04012
Contig12-snapTAU.267	cel04068
Contig12-snapTAU.267	cel04137
Contig12-snapTAU.267	cel04140
Contig12-snapTAU.267	cel04141
Contig12-snapTAU.267	cel04212
Contig12-snapTAU.267	cel04215
Contig12-snapTAU.267	cel04310
Contig12-snapTAU.267	cel04361
Contig12-snapTAU.420	cel00480
Contig12-snapTAU.420	cel00590
Contig12-snapTAU.420	cel00980
Contig12-snapTAU.420	cel00982
Contig12-snapTAU.457	cel04142
Contig12-snapTAU.506	cel00230
Contig13-snapTAU.412	cel03020
Contig142-snap.16	cel00514
Contig144-snapTAU.18	cel03010
Contig14-snapTAU.287	cel00270
Contig14-snapTAU.287	cel00920
Contig14-snapTAU.287	cel04122
Contig14-snapTAU.327	cel03018
Contig1590-snapTAU.1	cel00520
Contig17-snapTAU.319	cel04020
Contig17-snapTAU.319	cel04070
Contig17-snapTAU.319	cel04140
Contig18-snapTAU.45	cel04120
Contig18-snapTAU.45	cel04141
Contig18-snapTAU.45	cel04310
Contig18-snapTAU.45	cel04350
Contig197-snapTAU.5	cel00280
Contig19-snapTAU.26	cel00600
Contig19-snapTAU.26	cel04142
Contig1-snapTAU.193	cel04141
Contig1-snapTAU.41	cel04010
Contig1-snapTAU.41	cel04012
Contig1-snapTAU.41	cel04141
Contig1-snapTAU.41	cel04361
Contig1-snapTAU.556	cel04142
Contig1-snapTAU.557	cel04142
Contig200-snapTAU.2	cel00520
Contig21-snapTAU.107	cel03060
Contig22-snapTAU.159	cel03040
Contig22-snapTAU.159	cel03050
Contig22-snapTAU.159	cel04010
Contig22-snapTAU.159	cel04141
Contig22-snapTAU.159	cel04144
Contig22-snapTAU.159	cel04213
Contig232-snapTAU.1	cel04068
Contig23-snapTAU.204	cel00230
Contig23-snapTAU.204	cel00232
Contig23-snapTAU.204	cel00983
Contig23-snapTAU.204	cel04146
Contig23-snapTAU.277	cel00030
Contig23-snapTAU.277	cel00480
Contig24-snap.65	cel03040
Contig24-snap.65	cel03050
Contig24-snap.65	cel04010
Contig24-snap.65	cel04141
Contig24-snap.65	cel04144
Contig24-snap.65	cel04213
Contig24-snapTAU.151	cel03440
Contig24-snapTAU.151	cel03460
Contig24-snapTAU.241	cel04141
Contig24-snapTAU.259	cel04140
Contig24-snapTAU.259	cel04141
Contig24-snapTAU.289	cel03013
Contig24-snapTAU.289	cel03015
Contig25-snapTAU.135	cel03060
Contig25-snapTAU.135	cel04141
Contig25-snapTAU.135	cel04145
Contig26-snapTAU.158	cel04140
Contig26-snapTAU.158	cel04142
Contig2886-snapTAU.1	cel04141
Contig28-snapTAU.267	cel00062
Contig28-snapTAU.267	cel01040
Contig28-snapTAU.271	cel04146
Contig28-snapTAU.271	cel04212
Contig2-snapTAU.382	cel04141
Contig30-snapTAU.319	cel00900
Contig30-snapTAU.319	cel04146
Contig31-snapTAU.192	cel03050
Contig31-snapTAU.249	cel00563
Contig31-snapTAU.337	cel03010
Contig33-snapTAU.189	cel02010
Contig35-snap.98	cel03050
Contig35-snapTAU.242	cel00040
Contig35-snapTAU.242	cel00053
Contig35-snapTAU.242	cel00830
Contig35-snapTAU.242	cel00860
Contig35-snapTAU.242	cel00980
Contig35-snapTAU.242	cel00982
Contig35-snapTAU.242	cel00983
Contig35-snapTAU.64	cel00230
Contig35-snapTAU.64	cel00240
Contig35-snapTAU.64	cel00983
Contig36-snapTAU.145	cel04146
Contig36-snapTAU.150	cel00562
Contig36-snapTAU.150	cel04012
Contig36-snapTAU.150	cel04068
Contig36-snapTAU.150	cel04070
Contig36-snapTAU.150	cel04140
Contig36-snapTAU.150	cel04150
Contig36-snapTAU.150	cel04212
Contig36-snapTAU.150	cel04213
Contig36-snapTAU.150	cel04361
Contig36-snapTAU.177	cel03015
Contig37-snapTAU.188	cel00515
Contig37-snapTAU.206	cel03410
Contig37-snapTAU.206	cel04212
Contig39-snapTAU.178	cel00040
Contig39-snapTAU.178	cel00053
Contig39-snapTAU.178	cel00830
Contig39-snapTAU.178	cel00860
Contig39-snapTAU.178	cel00980
Contig39-snapTAU.178	cel00982
Contig39-snapTAU.178	cel00983
Contig3-snap.137	cel00260
Contig3-snapTAU.403	cel03013
Contig3-snapTAU.403	cel03040
Contig3-snapTAU.403	cel03050
Contig41-snap.70	cel03015
Contig41-snap.70	cel04136
Contig41-snap.70	cel04140
Contig41-snap.70	cel04350
Contig41-snapTAU.214	cel04212
Contig41-snapTAU.215	cel04020
Contig41-snapTAU.215	cel04070
Contig41-snapTAU.80	cel03013
Contig42-snapTAU.125	cel00240
Contig42-snapTAU.125	cel00983
Contig42-snapTAU.148	cel00480
Contig42-snapTAU.148	cel00980
Contig42-snapTAU.148	cel00982
Contig42-snapTAU.148	cel04146
Contig42-snapTAU.149	cel00480
Contig42-snapTAU.149	cel00980
Contig42-snapTAU.149	cel00982
Contig42-snapTAU.149	cel04146
Contig42-snapTAU.20	cel00040
Contig42-snapTAU.20	cel00053
Contig42-snapTAU.20	cel00830
Contig42-snapTAU.20	cel00860
Contig42-snapTAU.20	cel00980
Contig42-snapTAU.20	cel00982
Contig42-snapTAU.20	cel00983
Contig42-snapTAU.246	cel00062
Contig42-snapTAU.246	cel01040
Contig42-snapTAU.2	cel04141
Contig42-snapTAU.57	cel00062
Contig42-snapTAU.57	cel01040
Contig42-snapTAU.77	cel00040
Contig42-snapTAU.77	cel00053
Contig42-snapTAU.77	cel00830
Contig42-snapTAU.77	cel00860
Contig42-snapTAU.77	cel00980
Contig42-snapTAU.77	cel00982
Contig42-snapTAU.77	cel00983
Contig43-snapTAU.99	cel04361
Contig45-snapTAU.233	cel00270
Contig45-snapTAU.35	cel00040
Contig45-snapTAU.35	cel00053
Contig45-snapTAU.35	cel00830
Contig45-snapTAU.35	cel00860
Contig45-snapTAU.35	cel00980
Contig45-snapTAU.35	cel00982
Contig45-snapTAU.35	cel00983
Contig45-snapTAU.42	cel00130
Contig52-snapTAU.117	cel00062
Contig52-snapTAU.117	cel01040
Contig52-snapTAU.118	cel04146
Contig52-snapTAU.118	cel04212
Contig52-snapTAU.156	cel04080
Contig52-snapTAU.177	cel00040
Contig52-snapTAU.177	cel00053
Contig52-snapTAU.177	cel00830
Contig52-snapTAU.177	cel00860
Contig52-snapTAU.177	cel00980
Contig52-snapTAU.177	cel00982
Contig52-snapTAU.177	cel00983
Contig52-snapTAU.37	cel00515
Contig53-snapTAU.107	cel00511
Contig53-snapTAU.107	cel00600
Contig53-snapTAU.107	cel04142
Contig54-snap.33	cel00071
Contig54-snap.33	cel04146
Contig54-snapTAU.45	cel04361
Contig56-snapTAU.123	cel00740
Contig56-snapTAU.123	cel04142
Contig58-snapTAU.64	cel00983
Contig58-snapTAU.91	cel03010
Contig5-snapTAU.276	cel00740
Contig5-snapTAU.276	cel04142
Contig64-snapTAU.83	cel03008
Contig64-snapTAU.83	cel03013
Contig64-snapTAU.83	cel03015
Contig65-snapTAU.14	cel04141
Contig67-snapTAU.15	cel04140
Contig67-snapTAU.15	cel04142
Contig67-snapTAU.15	cel04145
Contig67-snapTAU.38	cel04012
Contig67-snapTAU.38	cel04137
Contig67-snapTAU.38	cel04144
Contig6-snapTAU.312	cel03010
Contig70-snapTAU.31	cel04010
Contig70-snapTAU.31	cel04012
Contig70-snapTAU.31	cel04068
Contig70-snapTAU.31	cel04150
Contig7-snapTAU.55	cel00040
Contig7-snapTAU.55	cel00053
Contig7-snapTAU.55	cel00830
Contig7-snapTAU.55	cel00860
Contig7-snapTAU.55	cel00980
Contig7-snapTAU.55	cel00982
Contig7-snapTAU.55	cel00983
Contig7-snapTAU.59	cel00040
Contig7-snapTAU.59	cel00053
Contig7-snapTAU.59	cel00830
Contig7-snapTAU.59	cel00860
Contig7-snapTAU.59	cel00980
Contig7-snapTAU.59	cel00982
Contig7-snapTAU.59	cel00983
Contig7-snapTAU.60	cel00040
Contig7-snapTAU.60	cel00053
Contig7-snapTAU.60	cel00830
Contig7-snapTAU.60	cel00860
Contig7-snapTAU.60	cel00980
Contig7-snapTAU.60	cel00982
Contig7-snapTAU.60	cel00983
Contig7-snapTAU.68	cel00040
Contig7-snapTAU.68	cel00053
Contig7-snapTAU.68	cel00830
Contig7-snapTAU.68	cel00860
Contig7-snapTAU.68	cel00980
Contig7-snapTAU.68	cel00982
Contig7-snapTAU.68	cel00983
Contig7-snapTAU.70	cel00040
Contig7-snapTAU.70	cel00053
Contig7-snapTAU.70	cel00830
Contig7-snapTAU.70	cel00860
Contig7-snapTAU.70	cel00980
Contig7-snapTAU.70	cel00982
Contig7-snapTAU.70	cel00983
Contig85-snapTAU.80	cel00790
Contig91-snapTAU.72	cel00040
Contig91-snapTAU.72	cel00053
Contig91-snapTAU.72	cel00830
Contig91-snapTAU.72	cel00860
Contig91-snapTAU.72	cel00980
Contig91-snapTAU.72	cel00982
Contig91-snapTAU.72	cel00983
Contig93-snapTAU.30	cel04010
Contig93-snapTAU.30	cel04068
Contig93-snapTAU.30	cel04212
Contig93-snapTAU.30	cel04361
Contig97-snapTAU.136	cel00620
Contig9-snapTAU.38	cel03015
Iso_D.10001.1	cel00040
Iso_D.10001.1	cel00053
Iso_D.10001.1	cel00830
Iso_D.10001.1	cel00860
Iso_D.10001.1	cel00980
Iso_D.10001.1	cel00982
Iso_D.10001.1	cel00983
Iso_D.10021.3	cel00040
Iso_D.10021.3	cel00053
Iso_D.10021.3	cel00830
Iso_D.10021.3	cel00860
Iso_D.10021.3	cel00980
Iso_D.10021.3	cel00982
Iso_D.10021.3	cel00983
Iso_D.10131.1	cel00983
Iso_D.10149.3	cel04142
Iso_D.10150.1	cel04142
Iso_D.10357.1	cel04122
Iso_D.10390.2	cel00061
Iso_D.10390.2	cel00062
Iso_D.10506.1	cel00520
Iso_D.10526.1	cel02010
Iso_D.106.2	cel04136
Iso_D.106.2	cel04140
Iso_D.10645.2	cel00010
Iso_D.10645.2	cel00020
Iso_D.10645.2	cel00260
Iso_D.10645.2	cel00280
Iso_D.10645.2	cel00310
Iso_D.10645.2	cel00380
Iso_D.10645.2	cel00620
Iso_D.10645.2	cel00630
Iso_D.10645.2	cel00640
Iso_D.10706.1	cel03010
Iso_D.10711.1	cel03013
Iso_D.10782.1	cel00520
Iso_D.10815.2	cel04136
Iso_D.10815.2	cel04140
Iso_D.11061.1	cel04141
Iso_D.11520.2	cel04020
Iso_D.11520.2	cel04070
Iso_D.11520.2	cel04140
Iso_D.11760.1	cel03010
Iso_D.12027.2	cel04142
Iso_D.12093.3	cel03013
Iso_D.12093.3	cel03015
Iso_D.12093.3	cel03040
Iso_D.12093.3	cel03050
Iso_D.12231.1	cel00900
Iso_D.12794.2	cel00563
Iso_D.12809.1	cel03010
Iso_D.12914.4	cel04010
Iso_D.12914.4	cel04020
Iso_D.12914.4	cel04140
Iso_D.12914.4	cel04213
Iso_D.12914.4	cel04310
Iso_D.12914.4	cel04361
Iso_D.13000.2	cel03015
Iso_D.13004.1	cel00564
Iso_D.13318.1	cel00240
Iso_D.13440.3	cel04150
Iso_D.13440.3	cel04310
Iso_D.13590.2	cel03008
Iso_D.13847.2	cel03050
Iso_D.14012.4	cel03460
Iso_D.14050.1	cel04361
Iso_D.14143.2	cel00010
Iso_D.14143.2	cel00260
Iso_D.1457.1	cel03460
Iso_D.14609.3	cel00270
Iso_D.14609.3	cel00430
Iso_D.14677.2	cel00500
Iso_D.14998.1	cel04068
Iso_D.14998.1	cel04140
Iso_D.14998.1	cel04150
Iso_D.15092.1	cel00230
Iso_D.1590.1	cel00983
Iso_D.179.2	cel04140
Iso_D.179.2	cel04142
Iso_D.2042.5	cel03020
Iso_D.2066.1	cel03040
Iso_D.2066.1	cel03050
Iso_D.2294.2	cel03015
Iso_D.2416.1	cel00040
Iso_D.2416.1	cel00053
Iso_D.2416.1	cel00830
Iso_D.2416.1	cel00860
Iso_D.2416.1	cel00980
Iso_D.2416.1	cel00982
Iso_D.2416.1	cel00983
Iso_D.2499.1	cel03010
Iso_D.2657.1	cel00230
Iso_D.2846.2	cel00600
Iso_D.2846.2	cel04142
Iso_D.2941.1	cel03030
Iso_D.2941.1	cel03410
Iso_D.2941.1	cel03420
Iso_D.2941.1	cel03430
Iso_D.2941.1	cel03440
Iso_D.2974.1	cel00740
Iso_D.2974.1	cel04142
Iso_D.3013.1	cel00500
Iso_D.3657.2	cel03018
Iso_D.4045.1	cel03013
Iso_D.4332.1	cel04120
Iso_D.4334.3	cel04120
Iso_D.4497.2	cel04010
Iso_D.4497.2	cel04068
Iso_D.4497.2	cel04212
Iso_D.4497.2	cel04361
Iso_D.4766.1	cel00071
Iso_D.4766.1	cel00310
Iso_D.4766.1	cel00380
Iso_D.4806.4	cel03010
Iso_D.4959.1	cel04140
Iso_D.4959.1	cel04142
Iso_D.5045.2	cel00970
Iso_D.5137.1	cel04020
Iso_D.5137.1	cel04080
Iso_D.6086.1	cel00040
Iso_D.6086.1	cel00053
Iso_D.6086.1	cel00830
Iso_D.6086.1	cel00860
Iso_D.6086.1	cel00980
Iso_D.6086.1	cel00982
Iso_D.6086.1	cel00983
Iso_D.6227.1	cel00983
Iso_D.624.2	cel00071
Iso_D.624.2	cel04146
Iso_D.668.2	cel00010
Iso_D.668.2	cel00230
Iso_D.668.2	cel00620
Iso_D.7219.1	cel04142
Iso_D.7436.1	cel04120
Iso_D.7436.1	cel04137
Iso_D.7436.2	cel04120
Iso_D.7436.2	cel04137
Iso_D.7586.1	cel04010
Iso_D.7586.1	cel04068
Iso_D.7586.1	cel04150
Iso_D.7586.1	cel04212
Iso_D.7586.1	cel04213
Iso_D.7586.1	cel04361
Iso_D.7842.3	cel04361
Iso_D.8344.1	cel03010
Iso_D.8473.1	cel00970
Iso_D.8474.2	cel04146
Iso_D.8499.1	cel04120
Iso_D.8499.1	cel04137
Iso_D.875.1	cel04120
Iso_D.8860.1	cel03015
Iso_D.9070.1	cel00230
Iso_D.9125.3	cel00830
Iso_D.9180.1	cel04142
Iso_D.9184.1	cel04142
Iso_D.9235.1	cel00040
Iso_D.9235.1	cel00053
Iso_D.9235.1	cel00830
Iso_D.9235.1	cel00860
Iso_D.9235.1	cel00980
Iso_D.9235.1	cel00982
Iso_D.9235.1	cel00983
Iso_D.9256.1	cel03040
Iso_D.9256.1	cel03050
Iso_D.9601.1	cel03018
Iso_D.9735.1	cel04142
Iso_D.9769.1	cel04010
Iso_D.9769.1	cel04068
Iso_D.9769.1	cel04212
Iso_D.9769.1	cel04361
Iso_D.9801.1	cel00130
Iso_D.9967.1	cel02010
Iso_D.9987.1	cel02010
Iso_D.9998.1	cel00040
Iso_D.9998.1	cel00053
Iso_D.9998.1	cel00830
Iso_D.9998.1	cel00860
Iso_D.9998.1	cel00980
Iso_D.9998.1	cel00982
Iso_D.9998.1	cel00983
isopolya.1164.1	cel00512
isopolya.1164.1	cel00514
isopolya.1471.1	cel03060
isopolya.1471.1	cel04141
isopolya.1742.2	cel04213
isopolya.1742.2	cel04330
isopolya.1907.1	cel00740
isopolya.1907.1	cel04142
isopolya.2302.3	cel00071
isopolya.2302.3	cel00072
isopolya.2302.3	cel00280
isopolya.2302.3	cel00310
isopolya.2302.3	cel00380
isopolya.2302.3	cel00620
isopolya.2302.3	cel00630
isopolya.2302.3	cel00640
isopolya.2302.3	cel00650
isopolya.2302.3	cel00900
isopolya.2844.1	cel04120
isopolya.2844.1	cel04141
isopolya.2872.1	cel00100
isopolya.3652.1	cel03040
isopolya.3652.1	cel03050
isopolya.4207.1	cel04144
isopolya.4291.3	cel00514
isopolya.4345.2	cel04020
isopolya.4497.1	cel00062
isopolya.4497.1	cel00071
isopolya.4497.1	cel00280
isopolya.5108.1	cel03010
isopolya.5328.2	cel00480
isopolya.5328.2	cel00590
isopolya.5328.2	cel00980
isopolya.5328.2	cel00982
isopolya.5614.1	cel00051
isopolya.5614.1	cel00520
isopolya.5873.2	cel04120
isopolya.6592.1	cel04150
isopolya.6986.1	cel03020
isopolya.7033.1	cel04144
isopolya.7113.1	cel04120
isopolya.7113.1	cel04144
isopolya.7229.1	cel00562
isopolya.7229.1	cel04070
isopolya.7229.1	cel04136
isopolya.7229.1	cel04140
isopolya.7229.1	cel04145
isopolya.8083.2	cel00230
isopolya.8083.2	cel00240
isopolya.8083.2	cel00760
isopolya.8103.2	cel00310
isopolya.8493.1	cel00071
isopolya.8493.1	cel04146
isopolya.912.1	cel04120
isototal.1633.1	cel03013
isototal.1633.1	cel03015
isototal.1633.1	cel03040
isototal.1633.1	cel03050
isototal.1973.4	cel00532
isototal.1973.4	cel00534
isototal.2131.1	cel04361
isototal.2303.1	cel03420
isototal.2303.1	cel04141
isototal.2325.1	cel03013
isototal.2506.1	cel00760
isototal.2590.3	cel00280
isototal.2590.3	cel00640
isototal.4742.1	cel04141
isototal.476.1	cel03040
isototal.476.1	cel03050
isototal.4883.1	cel04010
isototal.5785.1	cel00563
isototal.5807.2	cel00511
isototal.5807.2	cel04142
isototal.703.1	cel03008
mev-1	cel00020
mev-1	cel00190
PPA00013	cel03018
PPA00013	cel03040
PPA00013	cel03050
PPA00019	cel00190
PPA00050	cel00051
PPA00050	cel00520
PPA00061	cel04068
PPA00061	cel04213
PPA00065	cel00230
PPA00065	cel00730
PPA00070	cel04142
PPA00100	cel00052
PPA00100	cel00500
PPA00107	cel03010
PPA00112	cel03010
PPA00155	cel00561
PPA00155	cel00564
PPA00159	cel04146
PPA00164	cel04010
PPA00169	cel00561
PPA00169	cel00564
PPA00188	cel03030
PPA00188	cel03410
PPA00188	cel03420
PPA00189	cel00190
PPA00212	cel04361
PPA00215	cel04145
PPA00228	cel00100
PPA00243	cel03013
PPA00315	cel04142
PPA00338	cel04010
PPA00338	cel04392
PPA00342	cel00071
PPA00342	cel00410
PPA00342	cel00592
PPA00342	cel00640
PPA00342	cel01040
PPA00342	cel04146
PPA00351	cel04120
PPA00357	cel02010
PPA00357	cel04142
PPA00359	cel00270
PPA00359	cel00280
PPA00359	cel00290
PPA00359	cel00770
PPA00386	cel00230
PPA00386	cel00240
PPA00430	cel03010
PPA00437	cel04080
PPA00460	cel00040
PPA00460	cel00053
PPA00460	cel00830
PPA00460	cel00860
PPA00460	cel00980
PPA00460	cel00982
PPA00460	cel00983
PPA00519	cel04120
PPA00540	cel04140
PPA00558	cel00230
PPA00558	cel00240
PPA00558	cel04142
PPA00659	cel00970
PPA00664	cel03022
PPA00683	cel00190
PPA00683	cel04145
PPA00684	cel03013
PPA00684	cel03015
PPA00684	cel03040
PPA00684	cel03050
PPA00689	cel04068
PPA00701	cel03022
PPA00739	cel04361
PPA00857	cel04142
PPA00864	cel04392
PPA00882	cel03430
PPA00882	cel03460
PPA00927	cel00310
PPA00970	cel03440
PPA00970	cel03460
PPA00980	cel04146
PPA00980	cel04212
PPA01020	cel00061
PPA01020	cel00071
PPA01020	cel04146
PPA01029	cel03060
PPA01029	cel04141
PPA01029	cel04145
PPA01056	cel04141
PPA01062	cel03040
PPA01062	cel03050
PPA01086	cel04020
PPA01098	cel00260
PPA01098	cel00270
PPA01098	cel00750
PPA01141	cel00480
PPA01141	cel00590
PPA01141	cel00980
PPA01141	cel00982
PPA01178	cel03010
PPA01242	cel02010
PPA01280	cel03010
PPA01285	cel04141
PPA01304	cel04010
PPA01304	cel04012
PPA01304	cel04068
PPA01304	cel04137
PPA01304	cel04140
PPA01304	cel04141
PPA01304	cel04212
PPA01304	cel04215
PPA01304	cel04310
PPA01304	cel04361
PPA01348	cel00100
PPA01348	cel04142
PPA01381	cel00230
PPA01381	cel00240
PPA01381	cel00983
PPA01390	cel00190
PPA01395	cel00520
PPA01399	cel00562
PPA01399	cel04020
PPA01399	cel04070
PPA01399	cel04310
PPA01399	cel04361
PPA01409	cel03010
PPA01411	cel03015
PPA01428	cel00562
PPA01428	cel04020
PPA01428	cel04070
PPA01431	cel04145
PPA01555	cel00280
PPA01556	cel04020
PPA01578	cel04144
PPA01578	cel04150
PPA01578	cel04310
PPA01578	cel04350
PPA01578	cel04361
PPA01588	cel04010
PPA01590	cel00510
PPA01683	cel00480
PPA01683	cel00590
PPA01683	cel00980
PPA01683	cel00982
PPA01710	cel00250
PPA01710	cel00260
PPA01710	cel00270
PPA01710	cel00280
PPA01712	cel03010
PPA01738	cel04120
PPA01841	cel00790
PPA01857	cel04141
PPA01870	cel00511
PPA01870	cel00513
PPA01915	cel04080
PPA01926	cel00071
PPA01953	cel03015
PPA01960	cel00510
PPA01960	cel00513
PPA01967	cel02010
PPA01999	cel00740
PPA01999	cel04142
PPA02023	cel00630
PPA02058	cel04142
PPA02068	cel04361
PPA02069	cel00190
PPA02070	cel00230
PPA02070	cel00240
PPA02140	cel04010
PPA02140	cel04020
PPA02140	cel04361
PPA02141	cel03010
PPA02182	cel04130
PPA02209	cel00230
PPA02246	cel00970
PPA02247	cel03015
PPA02254	cel04140
PPA02254	cel04144
PPA02288	cel00480
PPA02288	cel00590
PPA02288	cel00980
PPA02288	cel00982
PPA02322	cel03040
PPA02322	cel03050
PPA02334	cel00062
PPA02334	cel01040
PPA02348	cel04080
PPA02416	cel00350
PPA02416	cel00360
PPA02416	cel00380
PPA02416	cel04361
PPA02446	cel00020
PPA02446	cel00630
PPA02462	cel00561
PPA02462	cel00564
PPA02462	cel04070
PPA02462	cel04361
PPA02486	cel00040
PPA02486	cel00531
PPA02486	cel00860
PPA02486	cel00983
PPA02486	cel04142
PPA02500	cel03010
PPA02503	cel04141
PPA02505	cel00010
PPA02505	cel00620
PPA02505	cel00630
PPA02505	cel00640
PPA02512	cel00010
PPA02512	cel00030
PPA02512	cel00051
PPA02528	cel04512
PPA02543	cel00770
PPA02567	cel00310
PPA02567	cel00514
PPA02574	cel00010
PPA02574	cel00020
PPA02574	cel00620
PPA02574	cel04068
PPA02580	cel03008
PPA02603	cel03018
PPA02636	cel03022
PPA02636	cel03420
PPA02645	cel00260
PPA02739	cel04080
PPA02744	cel03013
PPA02752	cel03010
PPA02755	cel00130
PPA02762	cel03010
PPA02785	cel00983
PPA02825	cel00040
PPA02825	cel00053
PPA02825	cel00830
PPA02825	cel00860
PPA02825	cel00980
PPA02825	cel00982
PPA02825	cel00983
PPA02832	cel04137
PPA02836	cel00230
PPA02847	cel03013
PPA02849	cel00190
PPA02871	cel04150
PPA02890	cel04120
PPA02891	cel04120
PPA02909	cel00565
PPA02909	cel04146
PPA02910	cel00562
PPA02910	cel04070
PPA02950	cel00310
PPA02958	cel03010
PPA02987	cel00270
PPA03020	cel04141
PPA03023	cel00062
PPA03023	cel01040
PPA03037	cel00590
PPA03064	cel04120
PPA03064	cel04310
PPA03076	cel00260
PPA03076	cel00270
PPA03131	cel00561
PPA03131	cel00564
PPA03138	cel00040
PPA03138	cel00053
PPA03138	cel00830
PPA03138	cel00860
PPA03138	cel00980
PPA03138	cel00982
PPA03138	cel00983
PPA03146	cel00040
PPA03146	cel00053
PPA03146	cel00830
PPA03146	cel00860
PPA03146	cel00980
PPA03146	cel00982
PPA03146	cel00983
PPA03161	cel00350
PPA03161	cel00360
PPA03163	cel03018
PPA03182	cel03040
PPA03182	cel03050
PPA03225	cel00220
PPA03225	cel00250
PPA03225	cel00630
PPA03225	cel00910
PPA03256	cel03050
PPA03265	cel00270
PPA03272	cel00380
PPA03272	cel00630
PPA03272	cel04068
PPA03272	cel04146
PPA03272	cel04212
PPA03272	cel04213
PPA03277	cel04392
PPA03283	cel04350
PPA03306	cel04010
PPA03306	cel04012
PPA03306	cel04068
PPA03306	cel04137
PPA03306	cel04140
PPA03306	cel04150
PPA03306	cel04213
PPA03330	cel03013
PPA03356	cel00062
PPA03356	cel01040
PPA03388	cel00440
PPA03388	cel00564
PPA03537	cel03010
PPA03571	cel04142
PPA03658	cel00062
PPA03658	cel01040
PPA03661	cel00062
PPA03661	cel01040
PPA03763	cel00230
PPA03767	cel00983
PPA03774	cel00740
PPA03774	cel04142
PPA03821	cel00983
PPA03908	cel03015
PPA03909	cel03015
PPA03910	cel03015
PPA04003	cel02010
PPA04090	cel00512
PPA04090	cel00514
PPA04152	cel04010
PPA04152	cel04068
PPA04152	cel04212
PPA04152	cel04361
PPA04155	cel00600
PPA04158	cel00030
PPA04158	cel00480
PPA04177	cel00020
PPA04177	cel00480
PPA04177	cel04146
PPA04179	cel00260
PPA04195	cel03420
PPA04223	cel04142
PPA04253	cel00970
PPA04274	cel04142
PPA04274	cel04144
PPA04281	cel00600
PPA04281	cel04142
PPA04336	cel00310
PPA04369	cel00040
PPA04369	cel00053
PPA04369	cel00830
PPA04369	cel00860
PPA04369	cel00980
PPA04369	cel00982
PPA04369	cel00983
PPA04408	cel00040
PPA04408	cel00053
PPA04408	cel00830
PPA04408	cel00860
PPA04408	cel00980
PPA04408	cel00982
PPA04408	cel00983
PPA04426	cel04140
PPA04426	cel04142
PPA04431	cel00040
PPA04431	cel00053
PPA04431	cel00830
PPA04431	cel00860
PPA04431	cel00980
PPA04431	cel00982
PPA04431	cel00983
PPA04463	cel00565
PPA04580	cel04142
PPA04648	cel00900
PPA04650	cel00740
PPA04650	cel04142
PPA04700	cel00600
PPA04700	cel04142
PPA04701	cel00480
PPA04701	cel00590
PPA04701	cel00980
PPA04701	cel00982
PPA04878	cel04144
PPA04882	cel04020
PPA04882	cel04361
PPA04885	cel03040
PPA04885	cel03050
PPA04886	cel03010
PPA04900	cel00190
PPA04903	cel03060
PPA04903	cel04141
PPA04911	cel03010
PPA04979	cel03013
PPA04979	cel03015
PPA04986	cel03450
PPA05005	cel00230
PPA05005	cel00240
PPA05005	cel00983
PPA05047	cel04144
PPA05070	cel00230
PPA05070	cel00232
PPA05070	cel00983
PPA05070	cel04146
PPA05104	cel03018
PPA05104	cel04212
PPA05128	cel00040
PPA05128	cel00053
PPA05128	cel00830
PPA05128	cel00860
PPA05128	cel00980
PPA05128	cel00982
PPA05128	cel00983
PPA05136	cel00600
PPA05136	cel04142
PPA05137	cel00600
PPA05137	cel04142
PPA05139	cel03008
PPA05139	cel03018
PPA05140	cel04144
PPA05141	cel04144
PPA05142	cel03060
PPA05142	cel04141
PPA05142	cel04145
PPA05143	cel03060
PPA05143	cel04141
PPA05143	cel04145
PPA05148	cel00240
PPA05148	cel00250
PPA05162	cel03008
PPA05162	cel04137
PPA05162	cel04310
PPA05168	cel03013
PPA05168	cel04140
PPA05168	cel04141
PPA05174	cel00970
PPA05175	cel00310
PPA05193	cel04144
PPA05202	cel03040
PPA05202	cel03050
PPA05202	cel04010
PPA05202	cel04141
PPA05202	cel04144
PPA05202	cel04213
PPA05236	cel04146
PPA05236	cel04213
PPA05247	cel00230
PPA05259	cel03010
PPA05285	cel03460
PPA05314	cel04361
PPA05418	cel04142
PPA05453	cel04120
PPA05453	cel04141
PPA05453	cel04310
PPA05453	cel04350
PPA05483	cel00100
PPA05483	cel04142
PPA05514	cel04330
PPA05514	cel04361
PPA05520	cel00230
PPA05520	cel00983
PPA05543	cel00220
PPA05543	cel00250
PPA05543	cel00630
PPA05543	cel00910
PPA05565	cel00062
PPA05565	cel01040
PPA05588	cel00480
PPA05588	cel00980
PPA05588	cel00982
PPA05588	cel00983
PPA05588	cel04212
PPA05620	cel00010
PPA05620	cel00053
PPA05620	cel00071
PPA05620	cel00280
PPA05620	cel00310
PPA05620	cel00330
PPA05620	cel00340
PPA05620	cel00380
PPA05620	cel00410
PPA05620	cel00561
PPA05620	cel00620
PPA05620	cel00770
PPA05641	cel04068
PPA05641	cel04137
PPA05641	cel04140
PPA05672	cel00480
PPA05672	cel00590
PPA05672	cel00980
PPA05672	cel00982
PPA05673	cel00061
PPA05673	cel00620
PPA05673	cel00640
PPA05675	cel04020
PPA05681	cel00562
PPA05681	cel04070
PPA05682	cel00564
PPA05682	cel00565
PPA05682	cel00590
PPA05682	cel00592
PPA05691	cel02010
PPA05729	cel04144
PPA05769	cel00130
PPA05773	cel00040
PPA05773	cel00053
PPA05773	cel00830
PPA05773	cel00860
PPA05773	cel00980
PPA05773	cel00982
PPA05773	cel00983
PPA05791	cel00040
PPA05791	cel00053
PPA05791	cel00830
PPA05791	cel00860
PPA05791	cel00980
PPA05791	cel00982
PPA05791	cel00983
PPA05829	cel00062
PPA05829	cel01040
PPA05835	cel04146
PPA05848	cel00982
PPA05885	cel04142
PPA05890	cel00982
PPA05936	cel00600
PPA05936	cel04142
PPA05964	cel04361
PPA05992	cel00480
PPA05992	cel00590
PPA05992	cel00980
PPA05992	cel00982
PPA06051	cel04330
PPA06051	cel04361
PPA06055	cel00040
PPA06055	cel00053
PPA06055	cel00830
PPA06055	cel00860
PPA06055	cel00980
PPA06055	cel00982
PPA06055	cel00983
PPA06132	cel04144
PPA06134	cel00531
PPA06134	cel04142
PPA06172	cel00564
PPA06172	cel00565
PPA06172	cel00590
PPA06172	cel00592
PPA06193	cel00010
PPA06193	cel00020
PPA06193	cel00620
PPA06225	cel04144
PPA06258	cel00061
PPA06258	cel00071
PPA06258	cel04146
PPA06273	cel00061
PPA06273	cel00071
PPA06273	cel04146
PPA06275	cel00330
PPA06346	cel00100
PPA06346	cel04142
PPA06384	cel02010
PPA06384	cel04142
PPA06387	cel04122
PPA06399	cel00330
PPA06403	cel03010
PPA06407	cel00061
PPA06407	cel00071
PPA06407	cel04146
PPA06419	cel03013
PPA06422	cel03040
PPA06422	cel03050
PPA06459	cel00030
PPA06459	cel00480
PPA06471	cel00562
PPA06487	cel03020
PPA06488	cel03050
PPA06496	cel03010
PPA06503	cel00565
PPA06527	cel00190
PPA06531	cel00220
PPA06531	cel00250
PPA06531	cel00270
PPA06531	cel00330
PPA06531	cel00350
PPA06531	cel00360
PPA06531	cel00400
PPA06565	cel00430
PPA06565	cel00480
PPA06565	cel00590
PPA06575	cel03015
PPA06585	cel04145
PPA06628	cel04142
PPA06633	cel00100
PPA06633	cel04142
PPA06664	cel00040
PPA06664	cel00053
PPA06664	cel00830
PPA06664	cel00860
PPA06664	cel00980
PPA06664	cel00982
PPA06664	cel00983
PPA06709	cel03008
PPA06714	cel03010
PPA06743	cel03010
PPA06787	cel00010
PPA06787	cel03018
PPA06794	cel03013
PPA06794	cel04150
PPA06805	cel00561
PPA06805	cel00564
PPA06805	cel00565
PPA06805	cel00600
PPA06832	cel04080
PPA06835	cel04010
PPA06835	cel04361
PPA06847	cel03013
PPA06876	cel00760
PPA06905	cel03420
PPA06905	cel04120
PPA06957	cel00920
PPA07001	cel04361
PPA07031	cel03015
PPA07067	cel04144
PPA07075	cel03015
PPA07171	cel04142
PPA07188	cel00230
PPA07191	cel00062
PPA07191	cel01040
PPA07244	cel00230
PPA07244	cel00240
PPA07244	cel00760
PPA07265	cel03018
PPA07269	cel00561
PPA07269	cel00564
PPA07279	cel03010
PPA07280	cel00062
PPA07280	cel01040
PPA07358	cel04010
PPA07358	cel04361
PPA07443	cel00510
PPA07443	cel00513
PPA07443	cel04141
PPA07464	cel03008
PPA07464	cel03013
PPA07473	cel00770
PPA07519	cel04144
PPA07563	cel04141
PPA07576	cel00240
PPA07576	cel00410
PPA07576	cel00770
PPA07576	cel00983
PPA07652	cel02010
PPA07680	cel04512
PPA07708	cel03013
PPA07721	cel00230
PPA07721	cel00240
PPA07745	cel00970
PPA07746	cel00600
PPA07795	cel01040
PPA07795	cel04146
PPA07796	cel01040
PPA07796	cel04146
PPA07801	cel01040
PPA07801	cel04146
PPA07812	cel00071
PPA07900	cel04080
PPA07935	cel04137
PPA07969	cel00270
PPA07985	cel03040
PPA07985	cel03050
PPA08014	cel00480
PPA08014	cel00980
PPA08014	cel00982
PPA08014	cel00983
PPA08021	cel00270
PPA08021	cel00430
PPA08046	cel00630
PPA08049	cel04350
PPA08089	cel00980
PPA08107	cel03013
PPA08125	cel00020
PPA08125	cel00630
PPA08126	cel00230
PPA08126	cel00240
PPA08126	cel00480
PPA08126	cel00983
PPA08160	cel04144
PPA08167	cel03010
PPA08185	cel04141
PPA08191	cel00270
PPA08191	cel00480
PPA08195	cel00310
PPA08222	cel03010
PPA08233	cel00250
PPA08233	cel04146
PPA08236	cel04141
PPA08264	cel00010
PPA08264	cel00030
PPA08264	cel00052
PPA08264	cel00230
PPA08264	cel00500
PPA08264	cel00520
PPA08286	cel03013
PPA08286	cel03040
PPA08286	cel03050
PPA08297	cel00534
PPA08377	cel00230
PPA08378	cel00040
PPA08378	cel00053
PPA08378	cel00830
PPA08378	cel00860
PPA08378	cel00980
PPA08378	cel00982
PPA08378	cel00983
PPA08380	cel00512
PPA08424	cel00900
PPA08484	cel04020
PPA08484	cel04080
PPA08493	cel00040
PPA08493	cel00052
PPA08493	cel00500
PPA08493	cel00520
PPA08516	cel03010
PPA08532	cel04142
PPA08549	cel04012
PPA08549	cel04150
PPA08549	cel04310
PPA08573	cel02010
PPA08645	cel04010
PPA08645	cel04068
PPA08645	cel04212
PPA08645	cel04361
PPA08706	cel00790
PPA08707	cel00600
PPA08725	cel04140
PPA08725	cel04142
PPA08733	cel00601
PPA08741	cel04146
PPA08842	cel00450
PPA08866	cel00230
PPA08866	cel00450
PPA08866	cel00920
PPA08879	cel00670
PPA08890	cel00190
PPA08890	cel04142
PPA08890	cel04145
PPA08893	cel00230
PPA08894	cel00053
PPA08894	cel00562
PPA08898	cel03018
PPA08899	cel04020
PPA08916	cel03050
PPA08917	cel00510
PPA08917	cel00513
PPA08917	cel04141
PPA08922	cel04330
PPA08922	cel04361
PPA08932	cel00740
PPA08932	cel04142
PPA08988	cel04140
PPA08988	cel04361
PPA08998	cel03060
PPA09012	cel03010
PPA09016	cel00020
PPA09017	cel00410
PPA09017	cel00640
PPA09017	cel04146
PPA09114	cel04120
PPA09119	cel04145
PPA09166	cel03040
PPA09166	cel03050
PPA09180	cel00270
PPA09180	cel00920
PPA09188	cel04010
PPA09188	cel04068
PPA09188	cel04310
PPA09211	cel04141
PPA09212	cel04141
PPA09222	cel00564
PPA09222	cel00565
PPA09273	cel04361
PPA09317	cel04361
PPA09319	cel04010
PPA09319	cel04020
PPA09319	cel04310
PPA09345	cel03040
PPA09345	cel03050
PPA09364	cel00270
PPA09403	cel04142
PPA09437	cel04141
PPA09505	cel03010
PPA09509	cel04330
PPA09521	cel03008
PPA09521	cel03013
PPA09556	cel00010
PPA09556	cel00053
PPA09556	cel00071
PPA09556	cel00280
PPA09556	cel00310
PPA09556	cel00330
PPA09556	cel00340
PPA09556	cel00380
PPA09556	cel00410
PPA09556	cel00561
PPA09556	cel00620
PPA09556	cel00770
PPA09563	cel00564
PPA09563	cel00565
PPA09565	cel00564
PPA09565	cel00565
PPA09585	cel00562
PPA09585	cel04070
PPA09608	cel03013
PPA09633	cel02010
PPA09642	cel04010
PPA09659	cel04141
PPA09660	cel04141
PPA09665	cel04212
PPA09685	cel03013
PPA09699	cel04140
PPA09699	cel04142
PPA09699	cel04145
PPA09701	cel04140
PPA09701	cel04142
PPA09701	cel04145
PPA09715	cel04020
PPA09715	cel04080
PPA09737	cel04310
PPA09811	cel00480
PPA09811	cel00590
PPA09811	cel00980
PPA09811	cel00982
PPA09867	cel04361
PPA09879	cel00130
PPA09915	cel04142
PPA09973	cel03030
PPA09973	cel03410
PPA09973	cel03420
PPA09973	cel03430
PPA09973	cel03440
PPA09996	cel00040
PPA09996	cel00053
PPA09996	cel00830
PPA09996	cel00860
PPA09996	cel00980
PPA09996	cel00982
PPA09996	cel00983
PPA10025	cel00790
PPA10045	cel03010
PPA10053	cel01040
PPA10053	cel04212
PPA10084	cel04120
PPA10084	cel04141
PPA10084	cel04310
PPA10084	cel04350
PPA10089	cel03018
PPA10092	cel00030
PPA10093	cel00563
PPA10094	cel03420
PPA10094	cel04120
PPA10094	cel04141
PPA10094	cel04310
PPA10094	cel04350
PPA10101	cel00190
PPA10217	cel00480
PPA10217	cel00980
PPA10217	cel00982
PPA10217	cel04146
PPA10224	cel00480
PPA10224	cel00980
PPA10224	cel00982
PPA10224	cel04146
PPA10226	cel00480
PPA10226	cel00980
PPA10226	cel00982
PPA10226	cel04146
PPA10233	cel00270
PPA10233	cel00480
PPA10233	cel04212
PPA10292	cel00220
PPA10292	cel00250
PPA10292	cel00630
PPA10292	cel00910
PPA10293	cel04120
PPA10316	cel00512
PPA10316	cel00514
PPA10318	cel04146
PPA10318	cel04213
PPA10408	cel00603
PPA10408	cel04142
PPA10457	cel00040
PPA10457	cel00053
PPA10457	cel00830
PPA10457	cel00860
PPA10457	cel00980
PPA10457	cel00982
PPA10457	cel00983
PPA10490	cel00511
PPA10490	cel00600
PPA10490	cel04142
PPA10529	cel00020
PPA10552	cel03013
PPA10552	cel03015
PPA10572	cel04145
PPA10645	cel04212
PPA10647	cel00190
PPA10647	cel04145
PPA10647	cel04150
PPA10686	cel00564
PPA10686	cel04142
PPA10787	cel01040
PPA10787	cel04146
PPA10812	cel00740
PPA10812	cel04142
PPA10825	cel00740
PPA10825	cel04142
PPA10854	cel00040
PPA10854	cel00053
PPA10854	cel00830
PPA10854	cel00860
PPA10854	cel00980
PPA10854	cel00982
PPA10854	cel00983
PPA10880	cel03050
PPA10884	cel00515
PPA10949	cel00062
PPA10949	cel01040
PPA10951	cel00062
PPA10951	cel01040
PPA11033	cel00230
PPA11033	cel00240
PPA11034	cel04144
PPA11035	cel03040
PPA11035	cel03050
PPA11041	cel03430
PPA11041	cel03460
PPA11083	cel04010
PPA11083	cel04012
PPA11083	cel04068
PPA11083	cel04150
PPA11135	cel00240
PPA11135	cel00983
PPA11146	cel03020
PPA11150	cel00830
PPA11196	cel00230
PPA11196	cel00240
PPA11196	cel00983
PPA11202	cel04145
PPA11207	cel04120
PPA11251	cel00510
PPA11254	cel00600
PPA11254	cel04142
PPA11255	cel00250
PPA11255	cel00650
PPA11273	cel03050
PPA11299	cel00512
PPA11299	cel00514
PPA11302	cel03008
PPA11302	cel03013
PPA11365	cel04144
PPA11406	cel02010
PPA11417	cel03010
PPA11472	cel00600
PPA11529	cel00040
PPA11529	cel00053
PPA11529	cel00830
PPA11529	cel00860
PPA11529	cel00980
PPA11529	cel00982
PPA11529	cel00983
PPA11545	cel04080
PPA11598	cel02010
PPA11598	cel04146
PPA11604	cel00830
PPA11621	cel04310
PPA11622	cel03015
PPA11636	cel00564
PPA11660	cel04361
PPA11675	cel03015
PPA11721	cel00512
PPA11721	cel00514
PPA11739	cel00190
PPA11739	cel04145
PPA11742	cel04068
PPA11772	cel00520
PPA11796	cel00982
PPA11803	cel00600
PPA11803	cel04142
PPA11863	cel00600
PPA11863	cel04142
PPA11872	cel03008
PPA11874	cel00790
PPA11894	cel04144
PPA11947	cel00860
PPA11949	cel04145
PPA12028	cel00740
PPA12028	cel04142
PPA12036	cel00190
PPA12036	cel04142
PPA12036	cel04145
PPA12037	cel04012
PPA12055	cel04142
PPA12057	cel00562
PPA12057	cel04070
PPA12059	cel03022
PPA12065	cel04145
PPA12103	cel03015
PPA12112	cel00190
PPA12118	cel03030
PPA12126	cel00030
PPA12126	cel00040
PPA12151	cel00240
PPA12151	cel00983
PPA12233	cel00040
PPA12233	cel00053
PPA12233	cel00830
PPA12233	cel00860
PPA12233	cel00980
PPA12233	cel00982
PPA12233	cel00983
PPA12275	cel00040
PPA12275	cel00053
PPA12275	cel00830
PPA12275	cel00860
PPA12275	cel00980
PPA12275	cel00982
PPA12275	cel00983
PPA12297	cel00230
PPA12297	cel00232
PPA12297	cel00983
PPA12297	cel04146
PPA12315	cel04140
PPA12315	cel04142
PPA12336	cel03013
PPA12404	cel04144
PPA12415	cel03013
PPA12511	cel00511
PPA12511	cel00513
PPA12532	cel04012
PPA12532	cel04150
PPA12532	cel04310
PPA12535	cel03013
PPA12557	cel04330
PPA12557	cel04361
PPA12568	cel00480
PPA12569	cel03015
PPA12590	cel00564
PPA12593	cel04140
PPA12593	cel04142
PPA12593	cel04145
PPA12611	cel04080
PPA12636	cel00430
PPA12636	cel00480
PPA12636	cel00590
PPA12707	cel00071
PPA12707	cel00410
PPA12707	cel00592
PPA12707	cel00640
PPA12707	cel01040
PPA12707	cel04146
PPA12742	cel03030
PPA12742	cel03410
PPA12742	cel03450
PPA12753	cel03008
PPA12774	cel00830
PPA12783	cel00010
PPA12808	cel04146
PPA12821	cel03015
PPA12842	cel04136
PPA12842	cel04140
PPA12855	cel04142
PPA12914	cel00430
PPA12914	cel00480
PPA12914	cel00590
PPA12928	cel04080
PPA12972	cel04144
PPA12989	cel04361
PPA13015	cel03040
PPA13015	cel03050
PPA13015	cel04330
PPA13023	cel03015
PPA13031	cel00100
PPA13031	cel04142
PPA13040	cel00040
PPA13040	cel00053
PPA13040	cel00830
PPA13040	cel00860
PPA13040	cel00980
PPA13040	cel00982
PPA13040	cel00983
PPA13075	cel00330
PPA13075	cel00480
PPA13116	cel00230
PPA13222	cel04150
PPA13241	cel04361
PPA13325	cel00040
PPA13325	cel00053
PPA13325	cel00830
PPA13325	cel00860
PPA13325	cel00980
PPA13325	cel00982
PPA13325	cel00983
PPA13334	cel00230
PPA13412	cel04010
PPA13412	cel04141
PPA13478	cel04136
PPA13478	cel04140
PPA13581	cel04141
PPA13582	cel04010
PPA13582	cel04361
PPA13586	cel00740
PPA13586	cel04142
PPA13665	cel00515
PPA13676	cel00051
PPA13676	cel00520
PPA13681	cel00531
PPA13681	cel04142
PPA13707	cel03010
PPA13721	cel00510
PPA13721	cel04141
PPA13728	cel04144
PPA13800	cel00130
PPA13806	cel04120
PPA13806	cel04141
PPA13806	cel04310
PPA13806	cel04350
PPA13818	cel00130
PPA13839	cel00190
PPA13859	cel00230
PPA13900	cel04141
PPA13978	cel00010
PPA13978	cel00052
PPA14014	cel03040
PPA14014	cel03050
PPA14133	cel03015
PPA14149	cel00790
PPA14150	cel04142
PPA14175	cel00480
PPA14180	cel02010
PPA14180	cel04142
PPA14184	cel00440
PPA14184	cel00564
PPA14189	cel04361
PPA14210	cel04142
PPA14211	cel00250
PPA14219	cel03040
PPA14219	cel03050
PPA14232	cel00100
PPA14232	cel04142
PPA14245	cel00561
PPA14245	cel00564
PPA14245	cel04150
PPA14253	cel04146
PPA14297	cel04020
PPA14347	cel03013
PPA14348	cel03030
PPA14349	cel04080
PPA14353	cel03010
PPA14362	cel00564
PPA14387	cel03018
PPA14387	cel03040
PPA14387	cel03050
PPA14404	cel04144
PPA14427	cel02010
PPA14456	cel04010
PPA14457	cel00900
PPA14457	cel04146
PPA14480	cel00380
PPA14502	cel03015
PPA14504	cel00062
PPA14504	cel04142
PPA14518	cel04144
PPA14531	cel03015
PPA14577	cel00190
PPA14599	cel00260
PPA14599	cel00270
PPA14600	cel04020
PPA14600	cel04080
PPA14617	cel04361
PPA14684	cel00040
PPA14684	cel00053
PPA14684	cel00830
PPA14684	cel00860
PPA14684	cel00980
PPA14684	cel00982
PPA14684	cel00983
PPA14691	cel00040
PPA14691	cel00053
PPA14691	cel00830
PPA14691	cel00860
PPA14691	cel00980
PPA14691	cel00982
PPA14691	cel00983
PPA14698	cel00562
PPA14698	cel04020
PPA14698	cel04070
PPA14704	cel04140
PPA14704	cel04142
PPA14704	cel04145
PPA14727	cel00480
PPA14727	cel00590
PPA14727	cel00980
PPA14727	cel00982
PPA14777	cel03022
PPA14788	cel04140
PPA14789	cel03040
PPA14789	cel03050
PPA14816	cel00564
PPA14816	cel00565
PPA14816	cel00590
PPA14816	cel00592
PPA14869	cel04142
PPA14886	cel04142
PPA14898	cel00600
PPA14919	cel00130
PPA15031	cel00190
PPA15031	cel04142
PPA15031	cel04145
PPA15045	cel00534
PPA15076	cel00280
PPA15076	cel00630
PPA15076	cel00640
PPA15087	cel00750
PPA15143	cel00600
PPA15180	cel04350
PPA15237	cel04144
PPA15246	cel03010
PPA15247	cel04350
PPA15255	cel00512
PPA15255	cel00514
PPA15262	cel04070
PPA15266	cel00040
PPA15266	cel00053
PPA15266	cel00830
PPA15266	cel00860
PPA15266	cel00980
PPA15266	cel00982
PPA15266	cel00983
PPA15267	cel04144
PPA15303	cel00330
PPA15304	cel04120
PPA15329	cel00190
PPA15329	cel04145
PPA15329	cel04150
PPA15344	cel00240
PPA15344	cel00983
PPA15346	cel00030
PPA15347	cel00062
PPA15347	cel01040
PPA15358	cel03040
PPA15358	cel03050
PPA15362	cel03040
PPA15362	cel03050
PPA15362	cel04120
PPA15381	cel04144
PPA15395	cel03013
PPA15395	cel03015
PPA15397	cel03018
PPA15400	cel04120
PPA15401	cel00051
PPA15401	cel00520
PPA15428	cel00480
PPA15428	cel00980
PPA15428	cel00982
PPA15428	cel00983
PPA15428	cel04212
PPA15452	cel03015
PPA15485	cel02010
PPA15486	cel00330
PPA15486	cel00480
PPA15503	cel00480
PPA15503	cel00590
PPA15503	cel00980
PPA15503	cel00982
PPA15535	cel00350
PPA15569	cel03010
PPA15693	cel00230
PPA15693	cel00670
PPA15725	cel00230
PPA15738	cel00564
PPA15754	cel00510
PPA15754	cel00513
PPA15754	cel00533
PPA15822	cel00020
PPA15822	cel00640
PPA15889	cel04146
PPA15889	cel04213
PPA15952	cel04080
PPA15964	cel00270
PPA15987	cel00515
PPA15996	cel00230
PPA16002	cel04212
PPA16014	cel04136
PPA16014	cel04140
PPA16049	cel00520
PPA16085	cel00100
PPA16085	cel04142
PPA16098	cel00040
PPA16098	cel00053
PPA16098	cel00830
PPA16098	cel00860
PPA16098	cel00980
PPA16098	cel00982
PPA16098	cel00983
PPA16150	cel03022
PPA16164	cel04010
PPA16164	cel04068
PPA16164	cel04212
PPA16164	cel04361
PPA16206	cel00970
PPA16239	cel04146
PPA16269	cel00600
PPA16270	cel03008
PPA16271	cel03040
PPA16271	cel03050
PPA16368	cel03060
PPA16368	cel04141
PPA16368	cel04145
PPA16378	cel04142
PPA16386	cel00250
PPA16386	cel00520
PPA16433	cel00040
PPA16433	cel00053
PPA16433	cel00830
PPA16433	cel00860
PPA16433	cel00980
PPA16433	cel00982
PPA16433	cel00983
PPA16437	cel00071
PPA16437	cel04146
PPA16448	cel04361
PPA16456	cel04361
PPA16489	cel00500
PPA16516	cel02010
PPA16516	cel04142
PPA16517	cel00520
PPA16710	cel04330
PPA16712	cel04330
PPA16734	cel00130
PPA16770	cel04141
PPA16775	cel00564
PPA16783	cel03015
PPA16855	cel03010
PPA16856	cel00190
PPA16913	cel00430
PPA16913	cel00480
PPA16913	cel00590
PPA16949	cel04141
PPA16974	cel04010
PPA17011	cel03015
PPA17037	cel00230
PPA17078	cel03013
PPA17100	cel03040
PPA17100	cel03050
PPA17100	cel04010
PPA17100	cel04141
PPA17100	cel04144
PPA17100	cel04213
PPA17107	cel00562
PPA17107	cel04070
PPA17120	cel00511
PPA17120	cel00600
PPA17120	cel04142
PPA17139	cel03060
PPA17154	cel04141
PPA17166	cel00450
PPA17167	cel00240
PPA17167	cel00983
PPA17171	cel04141
PPA17186	cel03040
PPA17186	cel03050
PPA17187	cel00970
PPA17188	cel02010
PPA17195	cel03010
PPA17234	cel03010
PPA17238	cel03015
PPA17241	cel00600
PPA17241	cel04142
PPA17258	cel00310
PPA17270	cel00220
PPA17302	cel00061
PPA17302	cel00062
PPA17308	cel03060
PPA17309	cel03060
PPA17337	cel04144
PPA17361	cel00052
PPA17361	cel00520
PPA17381	cel03013
PPA17381	cel03015
PPA17381	cel03040
PPA17381	cel03050
PPA17384	cel00330
PPA17391	cel04120
PPA17404	cel03050
PPA17407	cel03050
PPA17410	cel00230
PPA17410	cel00730
PPA17445	cel00970
PPA17454	cel04020
PPA17456	cel00061
PPA17494	cel00230
PPA17494	cel00232
PPA17494	cel00983
PPA17494	cel04146
PPA17520	cel00760
PPA17525	cel00900
PPA17541	cel03015
PPA17574	cel03022
PPA17574	cel03420
PPA17629	cel04213
PPA17629	cel04330
PPA17737	cel03018
PPA17761	cel04512
PPA17766	cel04080
PPA17813	cel03030
PPA17813	cel03410
PPA17813	cel03420
PPA17813	cel03430
PPA17813	cel03440
PPA17840	cel00520
PPA17858	cel00730
PPA17900	cel00280
PPA17900	cel00640
PPA17902	cel03030
PPA17902	cel03420
PPA17902	cel03430
PPA17939	cel04142
PPA17941	cel03013
PPA18028	cel04144
PPA18071	cel04144
PPA18088	cel00564
PPA18089	cel00561
PPA18182	cel00040
PPA18216	cel00562
PPA18216	cel04070
PPA18277	cel04310
PPA18289	cel04145
PPA18295	cel04010
PPA18295	cel04012
PPA18295	cel04068
PPA18295	cel04140
PPA18295	cel04150
PPA18295	cel04212
PPA18295	cel04213
PPA18299	cel00061
PPA18299	cel00071
PPA18299	cel04146
PPA18361	cel03060
PPA18365	cel03015
[truncated: 4,681 more rows]
