# Supplementary material for: Thousands of Pristionchus pacificus orphan genes were integrated into developmental networks that respond to diverse environmental microbiota
Source: PLoS Genet. 2023 Jul 3;19(7):e1010832. doi: 10.1371/journal.pgen.1010832 (PMC10348561; doi:10.1371/journal.pgen.1010832)
Supplement: S5 Table — (XLSX) [file pgen.1010832.s015.xlsx]

## Sheet: S5_Table
Tissue enrichment analysis.
Predicted 1-1 orthologs in C. elegans were submitted to https://wormbase.org/tools/enrichment/tea/tea.cgi (WormBase version WS283, accessed Feb 3rd, 2023). Up to two most significant hits are shown for each coexpression module.
Module	Most significanty enriched anatomy term	Q-value
1	germ line WBbt:0005784	1.2e-214
1	reproductive system WBbt:0005747	1.3e-132
2	male WBbt:0007850	3e-48
2	ventral left quadrant body wall muscle WBbt:0005818	4.6e-06
3	tail hypodermis WBbt:0006978	5.2e-24
3	IL socket cell WBbt:0008418	3.6e-15
4	AVB WBbt:0005841	1.1e-16
4	SMD WBbt:0005353	1.4e-15
5	germ line WBbt:0005784	4.1e-60
5	reproductive system WBbt:0005747	4.7e-40
6	ABplppppaa WBbt:0006109	4.7e-07
6	ABprppppaa WBbt:0006642	4.7e-07
7	M cell WBbt:0004489	6.1e-85
7	hermaphrodite distal tip cell WBbt:0006863	2.8e-69
9	ventral left quadrant body wall muscle WBbt:0005818	9.4e-37
9	body wall WBbt:0005742	9.4e-37
10	Cpappd WBbt:0006100	8.5e-15
10	Cpapap WBbt:0006374	8.5e-15
11	anterior arcade cell WBbt:0005794	2.6e-21
11	tail hypodermis WBbt:0006978	1.5e-13
13	hyp5 WBbt:0004685	4.4e-13
13	hyp4 WBbt:0004687	4.4e-13
14	RIS WBbt:0005045	2
14	IL2R WBbt:0004539	2
18	RIA WBbt:0006833	0.02
18	IL2DR WBbt:0004543	0.02
19	AVF WBbt:0003851	61
19	SABD WBbt:0004999	61
20	F cell WBbt:0004799	26
20	U cell WBbt:0004942	26
23	germ line WBbt:0005784	1.4e-11
23	reproductive system WBbt:0005747	5.3e-09
27	RMG WBbt:0006842	12
27	URY WBbt:0005346	12
